# Supplementary material for: Mitogenome-wise codon usage pattern from comparative analysis of the first mitogenome of Blepharipa sp. (Muga uzifly) with other Oestroid flies
Source: Sci Rep. 2022 Apr 29;12:7028. doi: 10.1038/s41598-022-10547-8 (PMC9054809; doi:10.1038/s41598-022-10547-8)
Supplement: Supplementary file 2 — Supplementary Information 2. [file 41598_2022_10547_MOESM2_ESM.xlsx]

## Sheet: Title
													Mitogenome-wise codon usage pattern from comparative analysis of the first mitogenome of Blepharipa sp. (Muga uzifly) with other Oestroid flies
													Debajyoti Kabiraja, Hasnahana Chetiaa, Adhiraj Natha, Pragya Sharmac, Ponnala Vimal Mosaharib, Deepika Singha, Palash Duttad, Kartik Neogd, Utpal Boraa, b*
					a Bioengineering Research Laboratory, Department of Biosciences and bioengineering,
					Indian Institute of Technology Guwahati, Assam, India
					b Centre for the Environment, Indian Institute of Technology Guwahati, Assam, India
					c Department of Bioengineering and Technology, Gauhati University Institute of Science and Technology (GUIST), Gauhati University, Guwahati, Assam, India
					d Biotechnology Section, Central Muga Eri Research & Training Institute (CMER&TI), Lahdoigarh, Jorhat, Assam, India
					*Corresponding author: ubora@iitg.ac.in
				Supplementary Data 1: Mitogenome information of Diptera
				A	Mitogenome information of Diptera

## Sheet: A
					Mitogenome information of Diptera
Organisms	Acc. Ref	Size (bp)	Genome Arrangement	J strand PCG		L strand PCG		J strand tRNA			L strand tRNA					WGS
				Number of PCGs	PCGs	Number of PCGs	PCGs	Number of tRNA	Total Bases	AT %	Number of tRNA	Total Bases	AT %	Total number		AT%
Bactrocera zonata	NC_027725	15935	A	9	ND2, COX1,COX2,ATP8,ATP6,COX3,ND3,ND6,CYTB	4	ND5,ND4, ND4L, ND1	14	934	74.197	8	535	76.2617	22	1469	73.3417
Bactrocera scutellata	NC_027254	15915	A	9	ND2, COX1,COX2,ATP8,ATP6,COX3,ND3,ND6,CYTB	4	ND5,ND4, ND4L, ND1	14	935	73.6898	8	533	75.6098	22	1468	72.9477
Bactrocera tau	NC_027290	15687	A	9	ND2, COX1,COX2,ATP8,ATP6,COX3,ND3,ND6,CYTB	4	ND5,ND4, ND4L, ND1	14	935	74.3316	8	536	75.9328	22	1471	73.2781
Procecidochares utilis	NC_020463	15922	A	9	ND2, COX1,COX2,ATP8,ATP6,COX3,ND3,ND6,CYTB	4	ND5,ND4, ND4L, ND1	14	952	79.3067	8	549	82.878	22	1501	80.8253
Bactrocera correcta	NC_018787	15936	A	9	ND2, COX1,COX2,ATP8,ATP6,COX3,ND3,ND6,CYTB	4	ND5,ND4, ND4L, ND1	14	934	75.1606	8	536	75.5597	22	1470	73.1739
Bactrocera minax	NC_014402	16043	A	9	ND2, COX1,COX2,ATP8,ATP6,COX3,ND3,ND6,CYTB	4	ND5,ND4, ND4L, ND1	14	933	72.776	8	533	71.4822	22	1466	67.2817
Bactrocera philippinensis	NC_009771	15915	A	9	ND2, COX1,COX2,ATP8,ATP6,COX3,ND3,ND6,CYTB	4	ND5,ND4, ND4L, ND1	13	867	75.0865	9	599	75.626	22	1466	73.6349
Bactrocera carambolae	NC_009772	15915	A	9	ND2, COX1,COX2,ATP8,ATP6,COX3,ND3,ND6,CYTB	4	ND5,ND4, ND4L, ND1	14	939	75.0799	8	527	75.1423	22	1466	73.547
Bactrocera papayae	NC_009770	15915	A	9	ND2, COX1,COX2,ATP8,ATP6,COX3,ND3,ND6,CYTB	4	ND5,ND4, ND4L, ND1	13	867	74.8558	9	598	75.4181	22	1465	73.5218
Bactrocera invadens	NC_031388	15911	A	9	ND2, COX1,COX2,ATP8,ATP6,COX3,ND3,ND6,CYTB	4	ND5,ND4, ND4L, ND1	14	936	74.7863	8	530	76.4151	22	1466	73.6283
Bactrocera melastomatos	NC_029467	15954	A	9	ND2, COX1,COX2,ATP8,ATP6,COX3,ND3,ND6,CYTB	4	ND5,ND4, ND4L, ND1	14	934	75.0535	8	534	76.2172	22	1468	73.7934
Bactrocera umbrosa	NC_029468	15898	A	9	ND2, COX1,COX2,ATP8,ATP6,COX3,ND3,ND6,CYTB	4	ND5,ND4, ND4L, ND1	14	933	73.3119	8	532	75.5639	22	1465	70.4869
Bactrocera arecae	NC_028327	15900	A	9	ND2, COX1,COX2,ATP8,ATP6,COX3,ND3,ND6,CYTB	4	ND5,ND4, ND4L, ND1	14	933	74.2765	8	534	75.0936	22	1467	72.2579
Bactrocera diaphora	NC_028347	15890	A	9	ND2, COX1,COX2,ATP8,ATP6,COX3,ND3,ND6,CYTB	4	ND5,ND4, ND4L, ND1	14	937	74.1729	8	534	75.6554	22	1471	74.1032
Dacus longicornis	NC_032690	16253	A	9	ND2, COX1,COX2,ATP8,ATP6,COX3,ND3,ND6,CYTB	4	ND5,ND4, ND4L, ND1	14	944	74.6822	8	537	75.0466	22	1481	72.3251
Cydistomyia duplonotata	NC_008756	16247	A	9	ND2, COX1,COX2,ATP8,ATP6,COX3,ND3,ND6,CYTB	4	ND5,ND4, ND4L, ND1	14	937	76.7343	9	601	79.3677	23	1538	77.9344
Atylotus miser	NC_030000	15858	A	9	ND2, COX1,COX2,ATP8,ATP6,COX3,ND3,ND6,CYTB	4	ND5,ND4, ND4L, ND1	14	937	76.3074	8	542	78.2288	22	1479	77.658
Simosyrphus grandicornis	NC_008754	16141	A	9	ND2, COX1,COX2,ATP8,ATP6,COX3,ND3,ND6,CYTB	4	ND5,ND4, ND4L, ND1	14	936	80.3419	8	503	81.5109	22	1439	80.8376
Nemopoda mamaevi	NC_026866	15878	A	9	ND2, COX1,COX2,ATP8,ATP6,COX3,ND3,ND6,CYTB	4	ND5,ND4, ND4L, ND1	13	865	74.7977	9	600	78	22	1465	74.8898
Nyssomyia umbratilis	NC_026898	15757	A	9	ND2, COX1,COX2,ATP8,ATP6,COX3,ND3,ND6,CYTB	4	ND5,ND4, ND4L, ND1	15	999	78.0781	7	480	82.2917	22	1479	78.6473
Liriomyza huidobrensis	NC_016716	16236	A	9	ND2, COX1,COX2,ATP8,ATP6,COX3,ND3,ND6,CYTB	4	ND5,ND4, ND4L, ND1	14	929	76.8568	8	537	78.3985	22	1466	78.2951
Liriomyza bryoniae	NC_016713	16183	A	9	ND2, COX1,COX2,ATP8,ATP6,COX3,ND3,ND6,CYTB	4	ND5,ND4, ND4L, ND1	14	934	78.0514	8	537	78.3985	22	1471	79.2684
Liriomyza sativae	NC_015926	15551	A	9	ND2, COX1,COX2,ATP8,ATP6,COX3,ND3,ND6,CYTB	4	ND5,ND4, ND4L, ND1	14	930	76.7742	8	535	77.0093	22	1465	77.5384
Melanagromyza sojae	NC_030246	15475	Massive Translocation	9	COX1,COX2,ATP8,ATP6,COX3,ND3,ND6,CYTB,ND2	4	ND5,ND4, ND4L, ND1	14	924	77.381	8	534	79.588	22	1458	77.6349
Fergusonina taylori	NC_016865	16000	A	9	ND2, COX1,COX2,ATP8,ATP6,COX3,ND3,ND6,CYTB	4	ND5,ND4, ND4L, ND1	14	939	78.3813	8	533	80.863	22	1472	78.1793
Chrysomya bezziana	NC_019632	15236	A+I-tRNA+duplication CR	9	ND2, COX1,COX2,ATP8,ATP6,COX3,ND3,ND6,CYTB	4	ND5,ND4, ND4L, ND1	15	933	76.4202	8	536	76.306	23	1469	75.8926
Aldrichina grahami	NC_026996	14903	A	9	ND2, COX1,COX2,ATP8,ATP6,COX3,ND3,ND6,CYTB	4	ND5,ND4, ND4L, ND1	15	1004	75.8964	7	471	77.707	22	1475	76.7564
Chrysomya pinguis	NC_025338	15838	A+I-tRNA	9	ND2, COX1,COX2,ATP8,ATP6,COX3,ND3,ND6,CYTB	4	ND5,ND4, ND4L, ND1	15	1008	75.5952	8	536	76.1194	23	1544	76.0639
Chrysomya albiceps	NC_019631	15491	A+I-tRNA+duplication CR	9	ND2, COX1,COX2,ATP8,ATP6,COX3,ND3,ND6,CYTB	4	ND5,ND4, ND4L, ND1	15	937	75.9872	8	533	76.3602	23	1470	77.2642
Protophormia terraenovae	NC_019636	15170	A	9	ND2, COX1,COX2,ATP8,ATP6,COX3,ND3,ND6,CYTB	4	ND5,ND4, ND4L, ND1	14	938	76.1194	8	534	75.8427	22	1472	75.8734
Chrysomya saffranea	NC_019635	15839	A+I-tRNA+duplication CR	9	ND2, COX1,COX2,ATP8,ATP6,COX3,ND3,ND6,CYTB	4	ND5,ND4, ND4L, ND1	15	1001	75.7243	8	537	76.1639	23	1538	76.4509
Hemipyrellia ligurriens	NC_019638	15938	A	9	ND2, COX1,COX2,ATP8,ATP6,COX3,ND3,ND6,CYTB	4	ND5,ND4, ND4L, ND1	14	938	76.5458	8	535	77.757	22	1473	77.356
Lucilia porphyrina	NC_019637	15877	A	9	ND2, COX1,COX2,ATP8,ATP6,COX3,ND3,ND6,CYTB	4	ND5,ND4, ND4L, ND1	14	936	76.0684	8	534	77.1536	22	1470	76.2676
Chrysomya rufifacies	NC_019634	15412	A+I-tRNA+duplication CR	9	ND2, COX1,COX2,ATP8,ATP6,COX3,ND3,ND6,CYTB	4	ND5,ND4, ND4L, ND1	15	1006	76.2425	8	533	76.7355	23	1539	77.2061
Chrysomya megacephala	NC_019633	15273	A+I-tRNA+duplication CR	9	ND2, COX1,COX2,ATP8,ATP6,COX3,ND3,ND6,CYTB	4	ND5,ND4, ND4L, ND1	15	1004	75.5976	8	535	76.0748	23	1539	75.9872
Cochliomyia hominivorax	NC_002660	16022	CR A	9	ND2, COX1,COX2,ATP8,ATP6,COX3,ND3,ND6,CYTB	4	ND5,ND4, ND4L, ND1	14	936	76.6026	8	534	76.5918	22	1470	76.9005
Chrysomya putoria	NC_002697	15837	A+I-tRNA+duplication CR	9	ND2, COX1,COX2,ATP8,ATP6,COX3,ND3,ND6,CYTB	4	ND5,ND4, ND4L, ND1	15	1002	75.9481	8	535	76.2617	23	1537	76.7001
Chrysomya phaonis	NC_031381	15831	A+I-tRNA	9	ND2, COX1,COX2,ATP8,ATP6,COX3,ND3,ND6,CYTB	4	ND5,ND4, ND4L, ND1	15	1002	75.3493	8	536	76.1194	23	1538	76.0975
Lucilia coeruleiviridis	NC_029486	14989	A + Partial CR	9	ND2, COX1,COX2,ATP8,ATP6,COX3,ND3,ND6,CYTB	4	ND5,ND4, ND4L, ND1	14	937	76.5208	8	534	77.5281	22	1471	76.0291
Calliphora chinghaiensis	NC_029215	15269	Translocation	9	ND2, COX1,COX2,ATP8,ATP6,COX3,ND3,ND6,CYTB	4	ND5,ND4, ND4L, ND1	14	927	76.0518	8	534	76.779	22	1461	76.7558
Calliphora vomitoria	NC_028411	16134	A	9	ND2, COX1,COX2,ATP8,ATP6,COX3,ND3,ND6,CYTB	4	ND5,ND4, ND4L, ND1	15	1001	75.7243	7	470	77.8723	22	1471	77.5567
Chrysomya nigripes	NC_028412	15832	A	9	ND2, COX1,COX2,ATP8,ATP6,COX3,ND3,ND6,CYTB	4	ND5,ND4, ND4L, ND1	15	1005	75.7214	7	471	76.6454	22	1476	76.9202
Lucilia illustris	NC_028056	15954	CR A	9	ND2, COX1,COX2,ATP8,ATP6,COX3,ND3,ND6,CYTB	4	ND5,ND4, ND4L, ND1	14	934	76.7666	8	535	77.0093	22	1469	77.4206
Lucilia caesar	NC_028057	15954	CR A	9	ND2, COX1,COX2,ATP8,ATP6,COX3,ND3,ND6,CYTB	4	ND5,ND4, ND4L, ND1	14	934	76.6595	8	535	77.0093	22	1469	77.3027
Hypoderma lineatum	NC_013932	16354	A	9	ND2, COX1,COX2,ATP8,ATP6,COX3,ND3,ND6,CYTB	4	ND5,ND4, ND4L, ND1	15	989	77.6542	7	527	77.9886	22	1516	77.8586
Dermatobia hominis	NC_006378	16360	Insertion tRNA K_V_D	9	ND2, COX1,COX2,ATP8,ATP6,COX3,ND3,ND6,CYTB	4	ND5,ND4, ND4L, ND1	14	930	76.8817	9	594	78.4512	23	1524	77.8178
Gasterophilus pecorum	NC_029812	15750	A	9	ND2, COX1,COX2,ATP8,ATP6,COX3,ND3,ND6,CYTB	4	ND5,ND4, ND4L, ND1	14	930	75.4839	8	531	75.7062	22	1461	70.7365
Gasterophilus intestinalis	NC_029834	15660	CR A	9	ND2, COX1,COX2,ATP8,ATP6,COX3,ND3,ND6,CYTB	4	ND5,ND4, ND4L, ND1	14	937	74.2796	8	533	75.4221	22	1470	70.166
Ravinia pernix	NC_026196	15778	A	9	ND2, COX1,COX2,ATP8,ATP6,COX3,ND3,ND6,CYTB	4	ND5,ND4, ND4L, ND1	15	1001	75.7243	7	469	77.6119	22	1470	77.1707
Sarcophaga melanura	NC_026112	15190	A	9	ND2, COX1,COX2,ATP8,ATP6,COX3,ND3,ND6,CYTB	4	ND5,ND4, ND4L, ND1	15	1005	76.3184	7	470	77.234	22	1475	75.6419
Sarcophaga africa	NC_025944	15144	A	9	ND2, COX1,COX2,ATP8,ATP6,COX3,ND3,ND6,CYTB	4	ND5,ND4, ND4L, ND1	15	1000	76.1	7	469	76.7591	22	1469	75.7462
Sarcophaga portschinskyi	NC_025574	14929	A	9	ND2, COX1,COX2,ATP8,ATP6,COX3,ND3,ND6,CYTB	4	ND5,ND4, ND4L, ND1	13	871	76.6935	9	532	75.5639	22	1403	76.1873
Sarcophaga similis	NC_025573	15158	A	9	ND2, COX1,COX2,ATP8,ATP6,COX3,ND3,ND6,CYTB	4	ND5,ND4, ND4L, ND1	14	929	76.4263	8	532	75.5639	22	1461	76.3623
Sarcophaga peregrina	NC_023532	14922	A	9	ND2, COX1,COX2,ATP8,ATP6,COX3,ND3,ND6,CYTB	4	ND5,ND4, ND4L, ND1	14	938	76.3326	8	532	75.7519	22	1470	74.9765
Sarcophaga impatiens	NC_017605	15169	A	9	ND2, COX1,COX2,ATP8,ATP6,COX3,ND3,ND6,CYTB	4	ND5,ND4, ND4L, ND1	14	937	76.3074	8	532	76.5038	22	1469	74.7643
Sarcophaga crassipalpis	NC_026667	15420	A	9	ND2, COX1,COX2,ATP8,ATP6,COX3,ND3,ND6,CYTB	4	ND5,ND4, ND4L, ND1	14	946	76.3214	8	538	76.0223	22	1484	76.2245
Sarcophaga albiceps	NC_028413	14935	A	9	ND2, COX1,COX2,ATP8,ATP6,COX3,ND3,ND6,CYTB	4	ND5,ND4, ND4L, ND1	15	1001	75.6244	7	469	76.1194	22	1470	75.8621
Blepharipa sp.	KY644698	15080	A	9	ND2, COX1,COX2,ATP8,ATP6,COX3,ND3,ND6,CYTB	4	ND5,ND4, ND4L, ND1	14	938	77.1855	8	528	80.1136	22	1466	78.4151
Rutilia goerlingiana	NC_019640	15331	A	9	ND2, COX1,COX2,ATP8,ATP6,COX3,ND3,ND6,CYTB	4	ND5,ND4, ND4L, ND1	14	923	76.9231	8	528	77.6515	22	1451	77.7024
Elodia flavipalpis	NC_018118	14932	A	9	ND2, COX1,COX2,ATP8,ATP6,COX3,ND3,ND6,CYTB	4	ND5,ND4, ND4L, ND1	14	931	79.2696	8	532	80.6391	22	1463	79.9692
Exorista sorbillans	NC_014704	14960	A	9	ND2, COX1,COX2,ATP8,ATP6,COX3,ND3,ND6,CYTB	4	ND5,ND4, ND4L, ND1	14	941	76.0893	8	530	77.9245	22	1471	78.4425
Trichophthalma punctata	NC_008755	16396	Absence of tRNA-I	9	ND2, COX1,COX2,ATP8,ATP6,COX3,ND3,ND6,CYTB	4	ND5,ND4, ND4L, ND1	13	867	76.5859	8	526	72.8137	21	1393	73.9632
Delia antiqua	NC_028226	16141	A	9	ND2, COX1,COX2,ATP8,ATP6,COX3,ND3,ND6,CYTB	4	ND5,ND4, ND4L, ND1	14	968	77.686	8	540	79.2593	22	1508	78.5639
Muscina stabulans	NC_026292	15933	A	9	ND2, COX1,COX2,ATP8,ATP6,COX3,ND3,ND6,CYTB	4	ND5,ND4, ND4L, ND1	15	993	76.1329	7	470	79.1489	22	1463	77.9326
Haematobia irritans	NC_007102	16078	A	9	ND2, COX1,COX2,ATP8,ATP6,COX3,ND3,ND6,CYTB	4	ND5,ND4, ND4L, ND1	14	935	76.4706	8	530	77.7358	22	1465	79.0708
Muscina levida	NC_029487	14909	Absence of tRNA-E	9	ND2, COX1,COX2,ATP8,ATP6,COX3,ND3,ND6,CYTB	4	ND5,ND4, ND4L, ND1	13	870	76.2069	8	529	76.7486	21	1399	77.3355
Scathophaga stercoraria	NC_024856	16223	A	9	ND2, COX1,COX2,ATP8,ATP6,COX3,ND3,ND6,CYTB	4	ND5,ND4, ND4L, ND1	14	937	75.9872	8	536	77.0522	22	1473	78.3949
Drosophila incompta	NC_025936	15640	A	9	ND2, COX1,COX2,ATP8,ATP6,COX3,ND3,ND6,CYTB	4	ND5,ND4, ND4L, ND1	14	932	75.5365	8	530	76.7925	22	1462	77.5256
Drosophila santomea	NC_023825	16022	A	9	ND2, COX1,COX2,ATP8,ATP6,COX3,ND3,ND6,CYTB	4	ND5,ND4, ND4L, ND1	14	932	75.7511	8	534	78.0899	22	1466	78.5919
Drosophila littoralis	NC_011596	16017	A	9	ND2, COX1,COX2,ATP8,ATP6,COX3,ND3,ND6,CYTB	4	ND5,ND4, ND4L, ND1	14	948	76.0549	8	530	76.4151	22	1478	76.244
Drosophila mauritiana	NC_005779	14964	A	9	ND2, COX1,COX2,ATP8,ATP6,COX3,ND3,ND6,CYTB	4	ND5,ND4, ND4L, ND1	14	934	76.0171	8	532	76.3158	22	1466	77.7065
Drosophila formosana	NC_028518	16100	Translocation (L)	9	ND2, COX1,COX2,ATP8,ATP6,COX3,ND3,ND6,CYTB	4	ND5,ND4, ND4L, ND1	14	937	75.9872	8	527	76.8501	22	1464	77.8197
Aedes notoscriptus	NC_025473	15846	Inversion (AR-RA)	9	ND2, COX1,COX2,ATP8,ATP6,COX3,ND3,ND6,CYTB	4	ND5,ND4, ND4L, ND1	13	881	79.5687	9	609	80.2956	22	1490	79.3891
Ochlerotatus vigilax	NC_027494	15877	Inversion (AR-RA)	9	ND2, COX1,COX2,ATP8,ATP6,COX3,ND3,ND6,CYTB	4	ND5,ND4, ND4L, ND1	13	880	79.2045	9	609	80.1314	22	1489	79.6246
Anopheles culicifacies B	NC_027502	15330	Inversion (AR-RA)	9	ND2, COX1,COX2,ATP8,ATP6,COX3,ND3,ND6,CYTB	4	ND5,ND4, ND4L, ND1	13	872	79.0138	9	602	77.907	22	1474	78.441
Anopheles cruzii	NC_024740	15449	Inversion (AR-RA)	9	ND2, COX1,COX2,ATP8,ATP6,COX3,ND3,ND6,CYTB	4	ND5,ND4, ND4L, ND1	13	873	79.0378	9	602	79.9003	22	1475	78.4452
Anopheles hinesorum	NC_020769	15336	Inversion (AR-RA)	9	ND2, COX1,COX2,ATP8,ATP6,COX3,ND3,ND6,CYTB	4	ND5,ND4, ND4L, ND1	13	876	78.653	9	603	78.9386	22	1479	77.9604
Anopheles deaneorum	NC_020663	15424	Inversion (AR-RA)	9	ND2, COX1,COX2,ATP8,ATP6,COX3,ND3,ND6,CYTB	4	ND5,ND4, ND4L, ND1	13	876	78.7671	9	600	77.6667	22	1476	77.749
Anopheles albitarsis	NC_020662	15413	Inversion (AR-RA)	9	ND2, COX1,COX2,ATP8,ATP6,COX3,ND3,ND6,CYTB	4	ND5,ND4, ND4L, ND1	13	877	79.1334	9	600	78.1667	22	1477	77.6747
Anopheles cracens	NC_020768	15412	Inversion (AR-RA)	9	ND2, COX1,COX2,ATP8,ATP6,COX3,ND3,ND6,CYTB	4	ND5,ND4, ND4L, ND1	13	876	78.9954	9	606	78.8779	22	1482	77.9458
Culex pipiens pipiens	NC_015079	14856	Inversion (AR-RA)	9	ND2, COX1,COX2,ATP8,ATP6,COX3,ND3,ND6,CYTB	4	ND5,ND4, ND4L, ND1	14	938	78.145	8	537	80.4469	22	1475	77.6319
Anopheles quadrimaculatus A	NC_000875	15455	Inversion (AR-RA)	9	ND2, COX1,COX2,ATP8,ATP6,COX3,ND3,ND6,CYTB	4	ND5,ND4, ND4L, ND1	13	864	78.9352	9	609	78.3251	22	1473	77.3601
Anopheles janconnae	NC_030717	15425	Inversion (AR-RA)	9	ND2, COX1,COX2,ATP8,ATP6,COX3,ND3,ND6,CYTB	4	ND5,ND4, ND4L, ND1	13	878	78.5877	9	602	78.0731	22	1480	77.6207
Anopheles oryzalimnetes	NC_030715	15422	Inversion (AR-RA)	9	ND2, COX1,COX2,ATP8,ATP6,COX3,ND3,ND6,CYTB	4	ND5,ND4, ND4L, ND1	13	879	79.1809	9	600	78	22	1479	77.7915
Anopheles homunculus	NC_030248	15739	Inversion (AR-RA)	9	ND2, COX1,COX2,ATP8,ATP6,COX3,ND3,ND6,CYTB	4	ND5,ND4, ND4L, ND1	13	872	79.1284	9	603	79.7678	22	1475	78.5678
Anopheles laneanus	NC_030250	15446	Inversion (AR-RA)	9	ND2, COX1,COX2,ATP8,ATP6,COX3,ND3,ND6,CYTB	4	ND5,ND4, ND4L, ND1	13	874	78.9474	9	605	79.3388	22	1479	78.3439
Anopheles bellator	NC_030249	15668	Inversion (AR-RA)	9	ND2, COX1,COX2,ATP8,ATP6,COX3,ND3,ND6,CYTB	4	ND5,ND4, ND4L, ND1	13	873	79.0378	9	604	79.3046	22	1477	78.1785
Culex tritaeniorhynchus	NC_028616	15123	Inversion (AR-RA)	9	ND2, COX1,COX2,ATP8,ATP6,COX3,ND3,ND6,CYTB	4	ND5,ND4, ND4L, ND1	13	866	78.4065	9	607	79.9012	22	1473	77.7293
Haemagogus janthinomys	NC_028025	15698	Inversion (AR-RA)	9	ND2, COX1,COX2,ATP8,ATP6,COX3,ND3,ND6,CYTB	4	ND5,ND4, ND4L, ND1	13	877	79.3615	9	608	80.4276	22	1485	79.7987
Dixella aestivalis	NC_029354	16465	A	9	ND2, COX1,COX2,ATP8,ATP6,COX3,ND3,ND6,CYTB	4	ND5,ND4, ND4L, ND1	14	941	75.5579	8	536	75.5597	22	1477	75.3173
Culicoides arakawae	NC_009809	18135	A	9	ND2, COX1,COX2,ATP8,ATP6,COX3,ND3,ND6,CYTB	4	ND5,ND4, ND4L, ND1	14	913	77.7656	8	521	78.119	22	1434	77.377
Parochlus steinenii	NC_027591	16803	A-Reverse	4	ND1,ND4L, ND4,ND5	9	CYTB, ND6, ND3,COX3,ATP6,ATP8,COX2,COX1,ND2	8	542	71.4022	14	938	73.9872	22	1480	72.4633
Chironomus tepperi	NC_016167	15652	A	9	ND2, COX1,COX2,ATP8,ATP6,COX3,ND3,ND6,CYTB	4	ND5,ND4, ND4L, ND1	14	948	78.481	8	545	79.8165	22	1493	76.9231
Polypedilum vanderplanki	NC_028015	16445	A	9	ND2, COX1,COX2,ATP8,ATP6,COX3,ND3,ND6,CYTB	4	ND5,ND4, ND4L, ND1	14	952	82.0378	8	546	82.0513	22	1498	79.7251
Simulium variegatum	NC_033348	15367	A	9	ND2, COX1,COX2,ATP8,ATP6,COX3,ND3,ND6,CYTB	4	ND5,ND4, ND4L, ND1	14	941	75.4516	8	533	76.3602	22	1474	72.968
Simulium aureohirtum	NC_029753	15904	A	9	ND2, COX1,COX2,ATP8,ATP6,COX3,ND3,ND6,CYTB	4	ND5,ND4, ND4L, ND1	14	939	76.5708	8	553	76.4919	22	1492	74.8742
Ptychoptera sp.	NC_016201	15214	A	9	ND2, COX1,COX2,ATP8,ATP6,COX3,ND3,ND6,CYTB	4	ND5,ND4, ND4L, ND1	14	940	77.1277	8	535	76.6355	22	1475	75.9038
Protoplasa fitchii	NC_016202	16154	A	9	ND2, COX1,COX2,ATP8,ATP6,COX3,ND3,ND6,CYTB	4	ND5,ND4, ND4L, ND1	14	939	76.5708	8	539	77.9221	22	1478	77.1202
Sylvicola fenestralis	NC_016176	16234	A	9	ND2, COX1,COX2,ATP8,ATP6,COX3,ND3,ND6,CYTB	4	ND5,ND4, ND4L, ND1	14	940	77.234	8	533	76.1726	22	1473	76.3459
Paracladura trichoptera	NC_016173	16143	Extensive translocation	9	COX1,COX3, ND6,ND2,COX2,ATP8,ATP6,ND3,CYTB	4	ND5,ND4, ND4L, ND1	14	931	80.7734	8	531	82.4859	22	1462	78.2568
Trichocera bimacula	NC_016169	16140	A	9	ND2, COX1,COX2,ATP8,ATP6,COX3,ND3,ND6,CYTB	4	ND5,ND4, ND4L, ND1	14	937	74.0662	8	533	77.4859	22	1470	75.2045
Tipula cockerelliana	NC_030520	14453	Absence of tRNA-I	9	ND2, COX1,COX2,ATP8,ATP6,COX3,ND3,ND6,CYTB	4	ND5,ND4, ND4L, ND1	14	944	76.3771	7	462	76.1905	21	1406	73.3758
Symplecta hybrida	NC_030519	15811	A	9	ND2, COX1,COX2,ATP8,ATP6,COX3,ND3,ND6,CYTB	4	ND5,ND4, ND4L, ND1	14	945	75.3439	8	537	76.9088	22	1482	77.0287
Phlebotomus chinensis	NC_028041	16277	A	9	ND2, COX1,COX2,ATP8,ATP6,COX3,ND3,ND6,CYTB	4	ND5,ND4, ND4L, ND1	14	923	79.6316	8	529	82.7977	22	1452	79.2468
Phlebotomus papatasi	NC_028042	15557	A	9	ND2, COX1,COX2,ATP8,ATP6,COX3,ND3,ND6,CYTB	4	ND5,ND4, ND4L, ND1	14	922	79.6095	8	530	80	22	1452	77.5407
Cramptonomyia spenceri	NC_016203	16274	A	9	ND2, COX1,COX2,ATP8,ATP6,COX3,ND3,ND6,CYTB	4	ND5,ND4, ND4L, ND1	14	947	80.359	8	539	79.0353	22	1486	76.103
Orseolia oryzae	NC_027680	15286	Extensive translocation	4	ND2,COX1,ND6,CYTB	9	ND3,COX3,ATP6,ATP8,COX2,ND5,ND4,ND4L,ND1	8	522	92.9119	14	965	91.8135	22	1487	85.7124
Rhopalomyia pomum	NC_013063	14503	Inversion , Translocation	9	ND2, COX1,COX2,ATP8,ATP6,COX3,ND3,ND6,CYTB	4	ND5,ND4, ND4L, ND1	12	638	89.3417	10	522	91.7625	22	1160	85.1548
Arachnocampa flava	NC_016204	16923	A	9	ND2, COX1,COX2,ATP8,ATP6,COX3,ND3,ND6,CYTB	4	ND5,ND4, ND4L, ND1	13	884	83.4842	9	604	86.0927	22	1488	82.0126
