# Supplementary material for: Mitogenome-wise codon usage pattern from comparative analysis of the first mitogenome of Blepharipa sp. (Muga uzifly) with other Oestroid flies
Source: Sci Rep. 2022 Apr 29;12:7028. doi: 10.1038/s41598-022-10547-8 (PMC9054809; doi:10.1038/s41598-022-10547-8)
Supplement: Supplementary file 3 — Supplementary Information 3. [file 41598_2022_10547_MOESM3_ESM.xlsx]

## Sheet: Title
													Mitogenome-wise codon usage pattern from comparative analysis of the first mitogenome of Blepharipa sp. (Muga uzifly) with other Oestroid flies
													Debajyoti Kabiraja, Hasnahana Chetiaa, Adhiraj Natha, Pragya Sharmac, Ponnala Vimal Mosaharib, Deepika Singha, Palash Duttad, Kartik Neogd, Utpal Boraa, b*
					a Bioengineering Research Laboratory, Department of Biosciences and bioengineering,
					Indian Institute of Technology Guwahati, Assam, India
					b Centre for the Environment, Indian Institute of Technology Guwahati, Assam, India
					c Department of Bioengineering and Technology, Gauhati University Institute of Science and Technology (GUIST), Gauhati University, Guwahati, Assam, India
					d Biotechnology Section, Central Muga Eri Research & Training Institute (CMER&TI), Lahdoigarh, Jorhat, Assam, India
					*Corresponding author: ubora@iitg.ac.in
				Supplementary Data 2: Nucleotide Content information
				A	Nucleotide Content of various genetic regions
				B	AT content at three different codon positions

## Sheet: A
											Nucleotide Content of various genetic regions
Organisms	Whole genome					PCG					1st Codon position					2nd Codon Position					3rd Codon Position					tRNA					rRNA					CR					(+)ve strand					(-)ve strand
	A+T	G+C	AT Skew	GC Skew		A+T	G+C	AT Skew	GC Skew		A+T	G+C	AT Skew	GC Skew		A+T	G+C	AT Skew	GC Skew		A+T	G+C	AT Skew	GC Skew		A+T	G+C	AT Skew	GC Skew		A+T	G+C	AT Skew	GC Skew		A+T	G+C	AT Skew	GC Skew		A+T	AT Skew	G+C	GC Skew		A+T	AT Skew	G+C	GC Skew
Chrysomya bezziana	75.8926	24.1074	0.0338148	-0.208277		74.5314	25.4686	-0.155096	0.0316901		66.3438	33.6562	-0.382806	-0.151079		88.593	11.407	-0.0379593	-0.0896226		68.6575	31.3425	-0.0862069	0.272103		76.3104	23.6896	0.0312221	-0.0977011		79.6314	20.3686	0.0278932	-0.331787		87.7551	12.2449	0.0930233	-0.166667		73.5924	-0.0840014	26.4076	-0.113162		76.5913	-0.208988	23.4087	0.255979
Aldrichina grahami	76.7564	23.2436	0.0198444	-0.174942		75.9125	24.0875	-0.149911	0.022338		66.5591	33.4409	-0.391269	-0.15366		91.4716	8.52838	-0.0270588	-0.18612		69.7068	30.2932	-0.0806638	0.275311		76.4746	23.5254	-0.0177305	0.112392		80.0664	19.9336	-0.025489	0.295238		92.1348	7.86517	0.121951	-0.428571		74.654	-0.0961208	25.346	-0.0930233		78.1211	-0.193523	21.8789	0.268246
Chrysomya pinguis	76.0639	23.9361	0.0180128	-0.175415		74.1189	25.8811	-0.154749	0.020097		66.29	33.71	-0.38474	-0.150838		88.028	11.972	-0.0317848	-0.155056		68.0387	31.9613	-0.0897588	0.265993		75.9811	24.0189	0.00267142	-0.0873239		79.754	20.246	0.00711744	-0.294393		88.2591	11.7409	0.0665138	-0.137931		72.9311	-0.102055	27.0689	-0.0970185		76.6121	-0.188092	23.3879	0.205674
Chrysomya albiceps	77.2642	22.7358	0.0276548	-0.173197		76.1636	23.8364	-0.147298	0.0248307		66.4783	33.5217	-0.383246	-0.149278		92.9244	7.0756	-0.0318471	-0.193916		69.088	30.912	-0.0755452	0.263708		76.2228	23.7772	0.0160428	-0.102857		80.407	19.593	0.0229547	-0.304348		85.6925	14.3075	0.0763766	0.0851064		74.8302	-0.087515	25.1698	-0.095723		78.3402	-0.191208	21.6598	0.208812
Protophormia terraenovae	75.8734	24.1266	0.0184188	-0.192896		74.4418	25.5582	-0.164197	0.0182456		66.2631	33.7369	-0.387739	-0.151515		88.9158	11.0842	-0.0541604	-0.145631		68.1464	31.8536	-0.0904066	0.255068		76.019	23.981	0.00446828	-0.0991501		80.0663	19.9337	0.00532229	-0.296912		90.7303	9.26966	0.0588235	-0.515152		73.2633	-0.106018	26.7367	-0.111218		76.8305	-0.203024	23.1695	0.222919
Chrysomya saffranea	76.4509	23.5491	0.0186684	-0.175114		74.6301	25.3699	-0.155972	0.0342877		66.2631	33.7369	-0.38449	-0.151515		89.0772	10.9228	-0.0365449	-0.0935961		68.5499	31.4501	-0.0902669	0.278015		76.087	23.913	0.00714286	-0.0909091		79.8486	20.1514	0.00592417	-0.295775		88.1288	11.8712	0.0936073	-0.169492		73.3427	-0.104196	26.6573	-0.0860991		77.1559	-0.186459	22.8441	0.221416
Hemipyrellia ligurriens	77.356	22.644	0.0223051	-0.177612		75.5042	24.4958	-0.159307	0.0223198		66.3619	33.6381	-0.388979	-0.16227		91.288	8.71202	-0.0497791	-0.160494		68.8626	31.1374	-0.0831706	0.272884		76.9857	23.0143	0.00881834	-0.0855457		80.1418	19.8582	0.0277286	-0.285714		89.723	10.277	0.0996016	-0.356522		74.4296	-0.10694	25.5704	-0.0917293		77.6926	-0.189549	22.3074	0.199629
Lucilia porphyrina	76.2676	23.7324	0.0240317	-0.195329		74.2673	25.7327	-0.155443	-0.00592128		66.335	33.665	-0.385488	-0.162939		88.142	11.858	-0.0451495	-0.247166		68.3248	31.6752	-0.0743802	0.251273		76.4626	23.5374	0.019573	-0.109827		79.5745	20.4255	0.0148544	-0.273148		88.9207	11.0793	0.0762621	-0.344828		72.9744	-0.0983837	27.0256	-0.129981		77.0251	-0.189887	22.9749	0.197475
Chrysomya rufifacies	77.2061	22.7939	0.0246239	-0.174495		76.1815	23.8185	-0.149617	0.0278614		66.4245	33.5755	-0.383556	-0.150641		92.7092	7.29083	-0.0319211	-0.195572		69.4108	30.5892	-0.0829457	0.277045		76.5784	23.4216	0.0106383	-0.0956522		80.2271	19.7729	0.0259434	-0.291866		84.8432	15.1568	0.0841889	-0.103448		74.9487	-0.0928364	25.0513	-0.0915601		78.2988	-0.189719	21.7012	0.210325
Chrysomya megacephala	75.9872	24.0128	0.0155119	-0.175348		74.6659	25.3341	-0.155657	0.0336283		66.29	33.71	-0.383929	-0.150838		89.1848	10.8152	-0.0352941	-0.104478		68.523	31.477	-0.0914802	0.278632		75.8832	24.1168	0.00984781	-0.0985915		79.7067	20.2933	0.00890208	-0.300699		87.1495	12.8505	0.0723861	-0.0909091		73.3145	-0.103846	26.6855	-0.0864553		77.2501	-0.18604	22.7499	0.223336
Cochliomyia hominivorax	76.9005	23.0995	0.034494	-0.206701		74.7244	25.2756	-0.146695	0.0106383		66.4426	33.5574	-0.387293	-0.147436		88.9218	11.0782	-0.0220744	-0.169903		68.8088	31.1912	-0.0754201	0.244828		76.5986	23.4014	0.0284192	-0.0988372		79.8104	20.1896	0.0261283	-0.305164		90.8085	9.19149	0.0740394	-0.277778		73.5332	-0.0825784	26.4668	-0.126815		77.2246	-0.192587	22.7754	0.234973
Chrysomya putoria	76.7001	23.2999	0.0204989	-0.17019		74.9148	25.0852	-0.161082	0.031451		66.2184	33.7816	-0.383428	-0.152866		89.8601	10.1399	-0.049985	-0.124668		68.6659	31.3341	-0.0920486	0.280687		76.1387	23.8613	0.0107143	-0.0883191		79.9905	20.0095	0.00650503	-0.286052		88.5913	11.4087	0.0593505	-0.0434783		73.7281	-0.103077	26.2719	-0.0878049		77.2086	-0.199033	22.7914	0.215651
Chrysomya phaonis	76.0975	23.9025	0.0196729	-0.184461		74.2355	25.7645	-0.152694	0.020536		66.2631	33.7369	-0.38449	-0.15311		88.3239	11.6761	-0.0277186	-0.156682		68.1195	31.8805	-0.0892575	0.269198		75.8152	24.1848	-0.0215054	0.134831		79.5928	20.4072	-0.00654372	0.294664		88.1048	11.8952	0.0594966	-0.118644		72.9487	-0.0984183	27.0513	-0.105213		76.7987	-0.196544	23.2013	0.294013
Lucilia coeruleiviridis	76.0291	23.9709	0.017199	-0.188422		74.8766	25.1234	-0.153745	0.0185714		66.3526	33.6474	-0.386613	-0.1648		89.3136	10.6864	-0.034358	-0.138539		68.9637	31.0363	-0.0843091	0.271466		76.8865	23.1135	-0.020336	0.123529		80	20	-0.0106635	0.279621		87.5	12.5	0.142857	0.047619		73.7598	-0.100799	26.2402	-0.111871		77.3001	-0.195056	22.6999	0.295517
Calliphora chinghaiensis	76.7558	23.2442	0.0230454	-0.143179		75.5585	24.4415	-0.139917	0.0530165		66.4343	33.5657	-0.375303	-0.118211		90.5898	9.41019	-0.0174608	-0.105413		69.6515	30.3485	-0.0746728	0.291519		76.8284	23.1716	-0.00355872	0.150442		80.5963	19.4037	-0.00645919	0.268293		84.3537	15.6463	-0.0107527	0.130435		74.2055	-0.0791194	25.7945	-0.0470064		78.1445	-0.193094	21.8555	0.276353
Calliphora vomitoria	77.5567	22.4433	0.0167026	-0.165424		75.5448	24.4552	-0.150047	0.0392373		66.2093	33.7907	-0.388054	-0.157643		91.2564	8.74361	-0.0229953	-0.0830769		69.1687	30.8313	-0.0898483	0.289703		76.4106	23.5894	-0.0213523	0.106628		80.3318	19.6682	-0.00766962	0.286747		90.2957	9.70432	0.0277078	-0.265625		74.5417	-0.0971625	25.4583	-0.0694864		77.3284	-0.194206	22.6716	0.26441
Chrysomya nigripes	76.9202	23.0798	0.0133027	-0.166393		75.2465	24.7535	-0.152865	0.0307859		66.4067	33.5933	-0.382746	-0.14972		90.8553	9.1447	-0.0260509	-0.176471		68.4777	31.5223	-0.0981932	0.283276		76.0163	23.9837	-0.0178253	0.112994		80.1418	19.8582	0.00176991	0.290476		88.0952	11.9048	0.0434783	-0.113043		73.9626	-0.101645	26.0374	-0.0831284		77.5612	-0.191444	22.4388	0.271719
Lucilia illustris	77.4206	22.5794	0.017356	-0.170745		75.6036	24.3964	-0.157769	0.0288035		66.4054	33.5946	-0.389499	-0.158488		91.3243	8.67568	-0.0458716	-0.17134		69.0811	30.9189	-0.0829421	0.288462		76.855	23.145	-0.0186005	0.123529		79.7492	20.2508	-0.0122306	0.288991		90.8592	9.14077	0.0764588	-0.32		74.4219	-0.108488	25.5781	-0.0818182		77.879	-0.191489	22.121	0.264045
Lucilia caesar	77.3027	22.6973	0.0179252	-0.171823		75.3979	24.6021	-0.158259	0.0263158		66.334	33.666	-0.388369	-0.161859		90.8821	9.11789	-0.0483823	-0.136095		68.9776	31.0224	-0.0817364	0.278261		76.7869	23.2131	-0.0177305	0.120235		79.7398	20.2602	-0.011655	0.288991		90.5998	9.40018	0.0750988	-0.257143		74.285	-0.107874	25.715	-0.0881764		77.6098	-0.193488	22.3902	0.267345
Hypoderma lineatum	77.8586	22.1414	0.0435875	-0.248274		75.8531	24.1469	-0.137208	-0.00855337		67.0259	32.9741	-0.401929	-0.148693		90.2209	9.77909	-0.00268737	-0.195592		70.3125	29.6875	-0.0574713	0.208711		77.7013	22.2987	0.0363153	-0.123457		80.4855	19.5145	0.0561798	-0.370732		87.5419	12.4581	0.0558531	-0.408602		74.592	-0.0640937	25.408	-0.161356		78.4526	-0.197773	21.5474	0.247104
Dermatobia hominis	77.8178	22.1822	0.042966	-0.226784		75.2353	24.7647	-0.140815	0.0119435		66.8728	33.1272	-0.391234	-0.154221		89.2444	10.7556	-0.0171738	-0.11		69.5886	30.4114	-0.0587326	0.236074		77.0919	22.9081	0.0320285	-0.101796		81.4394	18.5606	0.0290698	-0.336735		91.3916	8.60841	0.0623229	-0.323308		74.2908	-0.064962	25.7092	-0.141288		77.3217	-0.206434	22.6783	0.25777
Gasterophilus pecorum	70.7365	29.2635	0.0851809	-0.29399		68.4622	31.5378	-0.154209	-0.028181		65.3919	34.6081	-0.397035	-0.150195		75.9224	24.0776	-0.030862	-0.1566		64.0722	35.9278	-0.0525431	0.175412		75.5647	24.4353	-0.00905797	0.120448		74.3164	25.6836	-0.0959264	0.395437		80.8192	19.1808	0.114957	-0.489583		67.8214	-0.0476731	32.1786	-0.218501		71.6604	-0.271196	28.3396	0.361233
Gasterophilus intestinalis	70.166	29.834	0.0915544	-0.313356		67.8826	32.1174	-0.15749	-0.0409422		65.4958	34.5042	-0.39769	-0.151135		74.7366	25.2634	-0.0318149	-0.163636		63.4153	36.5847	-0.0575202	0.14771		74.6939	25.3061	-0.00910747	0.0860215		73.8491	26.1509	-0.111825	0.415608		80.8	19.2	0.154173	-0.583333		67.1988	-0.0463602	32.8012	-0.243328		71.0718	-0.279649	28.9282	0.364029
Ravinia pernix	77.1707	22.8293	0.0254599	-0.1799		75.4617	24.5383	-0.161697	0.0149799		66.1377	33.8623	-0.387556	-0.162828		92.2001	7.79989	-0.0624271	-0.17931		68.0473	31.9527	-0.0766798	0.250842		76.3265	23.6735	0.0142602	-0.0977011		80.369	19.631	0.0064744	-0.272289		84.3429	15.6571	0.0528455	-0.29927		74.1415	-0.100588	25.8585	-0.104063		77.8631	-0.203304	22.1369	0.203374
Sarcophaga melanura	75.6419	24.3581	0.0422977	-0.207568		74.0481	25.9519	-0.153529	-0.00346021		66.1907	33.8093	-0.390313	-0.161753		88.3351	11.6649	-0.0430009	-0.210162		67.6185	32.3815	-0.0661355	0.236273		76.6102	23.3898	0.0212389	-0.0898551		80.0759	19.9241	0.0308057	-0.257143		90.2778	9.72222	0.107692	-0.314286		72.7284	-0.0785248	27.2716	-0.143529		76.971	-0.215094	23.029	0.237838
Sarcophaga africa	75.7462	24.2538	0.0412344	-0.20501		74.3252	25.6748	-0.158542	0.0143206		66.3169	33.6831	-0.38499	-0.158147		88.862	11.138	-0.0578262	-0.120773		67.7966	32.2034	-0.0690476	0.241437		76.3104	23.6896	0.015165	-0.0804598		79.9147	20.0853	0.023118	-0.29717		89.3491	10.6509	0.271523	-0.5		73.3239	-0.0853147	26.6761	-0.12542		76.5512	-0.219301	23.4488	0.242478
Sarcophaga portschinskyi	76.1873	23.8127	0.0223316	-0.186498		75.1234	24.8766	-0.151052	0.00108264		66.3345	33.6655	-0.391799	-0.1584		90.7891	9.21088	-0.0347078	-0.239766		68.2467	31.7533	-0.0718232	0.240034		76.0899	23.9101	0.0188004	-0.0769231		80.4173	19.5827	0.0200472	-0.297821		89.8305	10.1695	0.283019	-0.5		73.5362	-0.0951633	26.4638	-0.118874		77.983	-0.185737	22.017	0.208294
Sarcophaga similis	76.3623	23.6377	0.0355076	-0.201786		75.2132	24.7868	-0.150871	0.00833032		66.2537	33.7463	-0.387805	-0.158819		91.1123	8.88769	-0.0381318	-0.224242		68.2736	31.7264	-0.0714004	0.251273		76.1123	23.8877	0.0233813	-0.100287		80.2563	19.7437	0.0277942	-0.298077		87.5706	12.4294	0.129032	-0.545455		73.9399	-0.0834202	26.0601	-0.12426		77.5472	-0.203104	22.4528	0.221811
Sarcophaga peregrina	74.9765	25.0235	0.0366464	-0.207284		73.6152	26.3848	-0.148049	-0.0119088		66.119	33.881	-0.389817	-0.165342		87.4764	12.5236	-0.0307882	-0.221505		67.2502	32.7498	-0.0628755	0.226974		76.1224	23.8776	0.0116175	-0.0655271		79.8387	20.1613	0.0350564	-0.308235		87.8049	12.1951	0.037037	-0.2		72.5289	-0.0789381	27.4711	-0.147664		76.1312	-0.202835	23.8688	0.215652
Sarcophaga impatiens	74.7643	25.2357	0.0544044	-0.237722		73.0859	26.9141	-0.147939	-0.017988		66.057	33.943	-0.389251	-0.158479		85.8526	14.1474	-0.0281955	-0.239544		67.348	32.652	-0.0638978	0.224053		76.3785	23.6215	0.0178253	-0.106628		79.4605	20.5395	0.0470518	-0.299539		88.3008	11.6992	0.223975	-0.714286		71.8862	-0.0670232	28.1138	-0.1732		76.0324	-0.22107	23.9676	0.250216
Sarcophaga crassipalpis	76.2245	23.7755	0.0452766	-0.204911		74.6526	25.3474	-0.153975	0.00318359		66.2722	33.7278	-0.386364	-0.164274		90.0188	9.98117	-0.0490137	-0.196765		67.6708	32.3292	-0.0659777	0.239601		76.2129	23.7871	0.0238727	-0.0934844		80.0379	19.9621	0.0260664	-0.292162		89.3964	10.6036	0.255474	-0.6		73.3803	-0.0835805	26.6197	-0.128427		77.2021	-0.208054	22.7979	0.22
Sarcophaga albiceps	75.8621	24.1379	0.0345984	-0.196117		74.8451	25.1549	-0.15869	0.0107066		66.2806	33.7194	-0.387241	-0.162939		90.2505	9.74953	-0.0522232	-0.187845		68.0043	31.9957	-0.0772277	0.254209		75.7823	24.2177	-0.00718133	0.0842697		79.7726	20.2274	-0.023753	0.302108		90.4	9.6	0.150442	-0.166667		73.5173	-0.0881788	26.4827	-0.122637		77.2727	-0.222133	22.7273	0.285845
Blepharipa sp.	78.4151	21.5849	0.0210571	-0.19447		77.2792	22.7208	-0.138255	0.00670083		68.3235	31.6765	-0.382619	-0.138253		91.6443	8.35572	-0.0378188	-0.138264		71.87	28.13	-0.0340187	0.212989		78.2401	21.7599	0.0252833	0.0783699		82.5478	17.4522	-0.0141323	0.283422		92.6056	7.39437	0.110266	-0.714286		76.3245	-0.0801476	23.6755	-0.128649		79.12	-0.179958	20.88	0.27833
Rutilia goerlingiana	77.7024	22.2976	0.0408866	-0.226448		76.1118	23.8882	-0.154863	-0.00263257		67.3046	32.6954	-0.386464	-0.140973		90.6199	9.38005	-0.0499703	-0.178161		70.4123	29.5877	-0.0685036	0.205829		77.1881	22.8119	0.0178571	-0.129909		81.8182	18.1818	0.0343223	-0.319372		91.0714	8.92857	0.202614	-0.0666667		75.0129	-0.0805346	24.9871	-0.151235		78.2174	-0.21885	21.7826	0.23327
Elodia flavipalpis	79.9692	20.0308	0.00175865	-0.149448		79.0927	20.9073	-0.144412	0.0385935		68.0204	31.9796	-0.389482	-0.142136		96.5304	3.46961	-0.0281415	-0.0852713		72.7273	27.2727	-0.0695266	0.266272		79.7676	20.2324	0.02485	-0.108108		83.4906	16.5094	-0.0135593	-0.302857		92.381	7.61905	0.113402	0.75		77.8791	-0.100561	22.1209	-0.0609402		81.272	-0.161866	18.728	0.179204
Exorista sorbillans	78.4425	21.5575	0.0208777	-0.170853		77.6401	22.3599	-0.146657	0.00481928		67.3491	32.6509	-0.3864	-0.153465		94.0733	5.92672	-0.0406644	-0.318182		71.4978	28.5022	-0.0602864	0.253308		76.7505	23.2495	0.0150576	-0.111111		81.7667	18.2333	0.0340843	-0.295337		98.0952	1.90476	-0.0485437	1		76.2662	-0.0928043	23.7338	-0.101026		79.5965	-0.18265	20.4035	0.164118
Liriomyza bryoniae	79.2684	20.7316	0.0397568	-0.2		76.6676	23.3324	-0.159173	0.00613968		67.8216	32.1784	-0.378218	-0.15192		92.1031	7.89686	-0.0726159	-0.129252		70.0779	29.9221	-0.0609429	0.211849		78.5422	21.4578	0.0390286	-0.0984127		82.4254	17.5746	0.0574713	-0.304582		95.4948	4.50517	0.0440835	-0.639344		75.41	-0.0837723	24.59	-0.118291		79.2675	-0.215348	20.7325	0.211577
Liriomyza sativae	77.5384	22.4616	0.047935	-0.175494		75.5914	24.4086	-0.168089	0.0323054		67.4194	32.5806	-0.377193	-0.141914		90	10	-0.0878136	-0.0591398		69.3548	30.6452	-0.0689922	0.247368		76.9966	23.0034	0.035461	-0.0979228		82.1885	17.8115	0.0478386	-0.297872		92.9825	7.01754	0.129173	-0.115385		74.2494	-0.0865734	25.7506	-0.0881913		78.1826	-0.232195	21.8174	0.220114
Bactrocera minax	67.2817	32.7183	0.130628	-0.31606		64.2185	35.7815	-0.136992	-0.0711779		63.8956	36.1044	-0.386947	-0.128167		67.7966	32.2034	0.0238095	-0.264829		60.9631	39.0369	-0.0538394	0.141282		72.3056	27.6944	0.054717	-0.182266		73.7116	26.2884	0.121232	-0.356115		77.6316	22.3684	0.080226	-0.333333		62.7293	0.0136986	37.2707	-0.273228		69.0871	-0.297297	30.9129	0.292617
Bactrocera umbrosa	70.4869	29.5131	0.0835267	-0.243819		67.1955	32.8045	-0.159664	-0.0404372		64.7217	35.2783	-0.382634	-0.14939		72.8691	27.1309	-0.0413284	-0.169475		63.9957	36.0043	-0.0689076	0.163555		74.1297	25.8703	-0.00552486	0.0765172		77.0283	22.9717	-0.0936926	0.342916		86.2288	13.7712	0.04914	-0.0461538		65.8077	-0.0469511	34.1923	-0.2006		71.5471	-0.278841	28.4529	0.303207
Culex pipiens pipiens	77.6319	22.3681	0.0139599	-0.156184		76.4638	23.5362	-0.159925	0.0596278		67.2835	32.7165	-0.374253	-0.118033		92.2767	7.72325	-0.057832	-0.0625		69.8311	30.1689	-0.0883257	0.283556		78.9831	21.0169	0.0283262	-0.116129		82.2474	17.7526	0.0264064	-0.287234		0	0	#DIV/0!	#DIV/0!		75.4908	-0.105218	24.5092	-0.0554974		78.7841	-0.186653	21.2159	0.219748
Anopheles culicifacies B	78.441	21.559	0.0291892	-0.154009		77.0426	22.9574	-0.149513	0.0610657		67.3989	32.6011	-0.379173	-0.133936		93.303	6.69703	-0.0301464	0.016		70.4259	29.5741	-0.0878661	0.286232		78.5617	21.4383	0.00863558	0.126582		82.0634	17.9366	-0.0622837	0.308707		92.5703	7.42972	-0.0759219	-0.351351		76.4593	-0.0852168	23.5407	-0.0483959		78.4407	-0.202203	21.5593	0.272901
Bombyx mori	81.3207	18.6793	0.0587218	-0.21629		79.51	20.49	-0.134214	0.0293473		71.2709	28.7291	-0.360786	-0.0852858		92.3533	7.64674	-0.0682216	-0.232394		74.9058	25.0942	0	0.240343		81.4033	18.5967	0.0259414	0.179487		84.8007	15.1993	-0.031694	0.396341		95.3908	4.60922	-0.0630252	-0.304348		78.7603	-0.0340557	21.2397	-0.115408		81.2993	-0.242277	18.7007	0.340733
Antheraea assamensis	80.186	19.814	-0.0181284	-0.220093		78.7562	21.2438	-0.16305	0.0143218		70.6309	29.3691	-0.368301	-0.106033		92.4027	7.59732	-0.119117	-0.257951		73.2349	26.7651	-0.0205279	0.223671		80.7509	19.2491	0.0177515	0.177305		84.2675	15.7325	0.0285075	0.359281		91.1585	8.84146	-0.103679	-0.448276		77.6882	-0.127698	22.3118	-0.12794		81.0895	-0.163218	18.9105	0.336254
Highest	79.9692	29.834				79.0927	32.1174				68.3235	34.6081				96.5304	25.2634				72.7273	36.5847				79.7676	25.3061				83.4906	26.1509				98.0952	19.2				77.8791		32.8012			81.272		28.9282
Lowest	70.166	20.0308				67.8826	20.9073				65.3919	31.6765				74.7366	3.46961				63.4153	27.2727				74.6939	20.2324				73.8491	16.5094				80.8	1.90476				67.1988		22.1209			71.0718		18.728
Average	76.4124	23.5876				74.8458	25.1542				66.4562	33.5438				89.432	10.568				68.6493	31.3507				76.5079	23.4921				79.9787	20.0213				88.7368	11.2632				73.6677		26.3323			77.2566		22.7434

## Sheet: B
					AT content at three different codon positions
Species	nad6				nad5				nad4l				nad4				nad3				nad2				nad1				cytb				cox3				cox2				cox1				atp8				atp6
	AT1	AT2	AT3		AT1	AT2	AT3		AT1	AT2	AT3		AT1	AT2	AT3		AT1	AT2	AT3		AT1	AT2	AT3		AT1	AT2	AT3		AT1	AT2	AT3		AT1	AT2	AT3		AT1	AT2	AT3		AT1	AT2	AT3		AT1	AT2	AT3		AT1
Chrysomya bezziana	77.0115	76.4368	89.0805		73.2984	68.2373	89.7033		73.4694	72.449	93.8776		74.2152	67.4888	88.3408		70.0855	69.2308	93.1624		78.4024	68.3432	88.4615		70.5128	67.9487	85.5769		61.1111	65.873	89.418		59.9237	59.542	88.5496		60.262	67.6856	90.393		59.0998	59.2955	87.8669		75.9259	64.8148	94.4444		64.4444
Aldrichina grahami	80.4598	77.0115	93.6782		74.6946	67.8883	93.3682		75.5102	73.4694	93.8776		74.8879	68.1614	92.3767		72.8814	69.4915	90.678		79.5858	68.6391	92.0118		69.5513	67.9487	92.6282		60.8466	65.6085	90.7407		60.687	58.7786	90.458		61.4035	67.5439	90.3509		58.9041	59.4912	90.8023		81.4815	66.6667	96.2963		69.7778
Chrysomya pinguis	75.2874	76.4368	87.3563		72.2513	68.0628	89.1798		73.4694	72.449	93.8776		73.3184	67.2646	89.4619		72.6496	69.2308	92.3077		78.4024	68.0473	86.0947		69.8718	67.9487	90.0641		60.582	65.873	86.2434		57.2519	59.9237	87.0229		60.262	67.2489	88.2096		58.7084	59.2955	86.4971		74.0741	64.8148	96.2963		67.5556
Chrysomya albiceps	76.4368	76.4368	95.4023		73.1239	68.2373	94.2408		76.5306	73.4694	92.8571		74.4395	67.2646	95.0673		71.7949	69.2308	99.1453		79.5858	68.9349	92.6036		70.5128	67.9487	93.9103		62.4339	65.873	91.7989		59.9237	59.542	90.458		61.5721	67.6856	91.2664		57.7299	59.6869	93.5421		81.4815	64.8148	94.4444		67.5556
Protophormia terraenovae	74.1379	75.2874	90.8046		73.2984	68.0628	89.1798		73.4694	73.4694	93.8776		73.5426	67.0404	89.9103		71.7949	69.2308	92.3077		76.6272	68.6391	88.4615		70.8333	67.9487	90.0641		59.5238	65.873	87.5661		58.7786	59.1603	88.1679		60.6987	67.6856	90.393		57.7299	59.4912	88.0626		75.9259	64.8148	94.4444		68
Chrysomya saffranea	75.2874	76.4368	90.2299		72.6003	68.2373	89.8778		73.4694	72.449	94.898		74.4395	67.2646	91.4798		71.7949	69.2308	91.453		78.1065	68.0473	87.574		70.5128	67.9487	90.7051		60.8466	65.873	86.7725		58.3969	59.9237	88.9313		59.8253	67.2489	89.5197		58.317	59.2955	88.0626		74.0741	64.8148	98.1481		68.8889
Hemipyrellia ligurriens	75.8621	77.0115	92.5287		73.3913	68	92.5217		74.4898	73.4694	94.898		73.991	67.4888	90.1345		73.5043	69.2308	95.7265		78.9941	68.0473	92.0118		70.1923	67.9487	92.3077		61.6402	66.1376	91.0053		59.542	59.9237	91.9847		59.8253	67.6856	90.393		58.317	59.6869	90.6067		77.7778	62.963	98.1481		67.1111
Lucilia porphyrina	78.1609	75.8621	87.3563		72.3478	68.1739	89.7391		75.5102	73.4694	93.8776		74.2152	67.2646	90.1345		71.7949	68.3761	87.1795		77.8107	68.3432	88.4615		70.1923	67.9487	89.7436		59.5238	65.873	86.5079		59.9237	59.9237	85.1145		60.6987	67.6856	87.3362		56.5558	59.6869	89.4325		79.6296	64.8148	90.7407		68
Chrysomya rufifacies	77.5862	75.8621	96.5517		73.1239	68.2373	94.0663		76.5306	74.4898	96.9388		74.8879	67.0404	93.9462		73.5043	69.2308	94.8718		80.1775	68.9349	93.787		70.5128	67.9487	92.6282		62.4339	65.873	91.2698		60.687	59.542	92.3664		61.5721	67.2489	92.1397		57.5342	59.6869	92.3679		79.6296	64.8148	94.4444		68.4444
Chrysomya megacephala	75.2874	76.4368	90.2299		72.7749	68.4119	90.2269		73.4694	72.449	95.9184		74.6637	67.2646	91.4798		71.7949	69.2308	92.3077		77.8107	68.0473	87.8698		70.8333	67.9487	90.0641		60.3175	65.873	87.037		58.0153	59.9237	88.1679		59.8253	67.2489	89.5197		58.317	59.2955	88.8454		74.0741	64.8148	98.1481		68.8889
Cochliomyia hominivorax	76.4368	74.7126	91.954		73.9965	68.9354	90.925		74.4898	73.4694	93.8776		75.1121	67.4888	87.2197		68.6441	69.4915	89.8305		79.5858	68.3432	89.0533		71.1538	67.9487	89.1026		61.1111	65.6085	86.7725		58.7786	59.542	88.5496		60.6987	67.2489	89.5197		57.2266	59.5703	88.8672		79.6296	62.963	90.7407		67.5556
Chrysomya putoria	76.4368	75.8621	88.5057		72.7749	67.8883	91.0995		72.449	73.4694	94.898		73.7668	67.2646	91.704		74.5763	69.4915	88.9831		78.4024	68.3432	89.0533		70.1923	67.9487	90.3846		62.4339	65.873	90.2116		59.1603	59.1603	88.9313		59.8253	67.2489	92.1397		57.9256	59.2955	88.8454		77.7778	64.8148	94.4444		68
Chrysomya phaonis	77.0115	76.4368	86.2069		72.9494	68.0628	89.0052		73.4694	72.449	93.8776		73.991	67.2646	89.6861		71.7949	69.2308	93.1624		78.1065	68.3432	85.2071		70.1923	67.9487	90.3846		60.8466	65.6085	85.7143		57.2519	59.9237	88.1679		60.262	67.2489	89.083		58.5127	59.2955	87.2798		75.9259	64.8148	92.5926		67.1111
Lucilia coeruleiviridis	78.1609	76.4368	88.5057		72.8546	67.951	89.1419		76.5306	73.4694	92.8571		74.8879	67.4888	90.8072		73.7288	68.6441	90.678		77.5148	68.0473	91.1243		69.8718	67.9487	91.9872		60.8466	66.1376	89.418		59.1603	59.542	91.6031		63.3188	67.6856	89.083		58.0392	59.6078	86.0784		77.7778	64.8148	94.4444		68
Calliphora chinghaiensis	80.4598	77.0115	93.6782		74.3007	68.007	93.8811		75.5102	73.4694	93.8776		74.8879	68.1614	91.9283		72.6496	69.2308	90.5983		79.2899	68.6391	91.4201		69.8718	67.9487	92.3077		60.582	65.0794	90.4762		60.3053	61.0687	87.4046		61.5721	67.2489	90.8297		58.7084	59.2955	90.8023		81.4815	66.6667	96.2963		71.1297
Calliphora vomitoria	78.1609	75.2874	94.2529		73.2984	67.1902	89.5288		75.5102	73.4694	94.898		74.6637	67.0404	92.8251		72.8814	69.4915	94.0678		79.5858	68.6391	93.787		69.8718	67.9487	91.6667		61.1111	65.6085	90.7407		59.1603	59.542	90.8397		60.9649	67.1053	89.9123		58.7084	59.2955	91.7808		81.4815	64.8148	88.8889		68.8889
Chrysomya nigripes	74.7126	75.8621	89.0805		72.9494	68.5864	92.1466		73.4694	73.4694	95.9184		74.4395	67.2646	92.1525		73.7288	69.4915	93.2203		78.9941	68.3432	90.2367		70.5128	67.9487	90.3846		60.582	65.873	90.2116		58.7786	59.542	90.0763		59.3886	67.2489	92.5764		58.317	59.2955	90.411		75.9259	64.8148	94.4444		67.5556
Lucilia illustris	77.0115	76.4368	93.1034		73.5652	68	92.5217		75.5102	73.4694	92.8571		74.8879	67.0404	92.6009		72.0339	69.4915	90.678		78.6982	68.3432	92.3077		70.1923	67.9487	92.3077		61.6402	65.873	90.7407		61.8321	60.687	88.9313		61.5721	67.6856	89.9563		57.515	59.519	91.3828		79.6296	64.8148	98.1481		67.1111
Lucilia caesar	77.0115	76.4368	93.1034		73.2174	68	92.3478		75.5102	73.4694	92.8571		74.6637	67.0404	91.2556		71.7949	69.2308	89.7436		78.9941	68.3432	91.4201		70.1923	67.9487	91.3462		61.6402	65.873	91.0053		61.0687	60.3053	87.7863		61.1354	67.6856	91.2664		57.9158	59.519	91.3828		79.6296	64.8148	94.4444		67.1111
Hypoderma lineatum	78.0347	74.5665	94.2197		75.0436	69.459	93.0192		75	71.875	90.625		74.6637	68.6099	92.3767		74.5763	66.9492	95.7627		81.6568	69.2308	87.574		71.4744	68.2692	91.3462		63.4921	67.4603	86.2434		58.0153	60.3053	70.6107		61.5044	66.3717	87.6106		59.2955	60.0783	90.8023		85.1852	70.3704	98.1481		67.1111
Dermatobia hominis	79.1908	74.5665	93.6416		73.9965	68.2373	90.4014		74.4898	75.5102	87.7551		73.5426	68.8341	88.3408		72.8814	69.4915	91.5254		80.7692	69.8225	89.9408		73.0159	68.254	89.2063		60.8466	65.873	89.418		58.0153	60.3053	74.4275		62.4454	67.2489	90.393		56.3601	59.8826	90.8023		84.9057	67.9245	79.2453		69.7778
Gasterophilus pecorum	72	72.5714	76.5714		67.8883	65.445	77.6614		73.4043	73.4043	78.7234		69.2825	67.0404	80.0448		68.6441	70.339	72.0339		72.4036	67.9525	74.7774		68.2692	67.9487	74.0385		56.0847	64.5503	73.545		59.1603	59.542	91.9847		57.6419	65.9389	79.0393		53.229	59.0998	78.0822		71.6981	60.3774	77.3585		60
Gasterophilus intestinalis	71.4286	72	69.7143		69.5804	65.3846	75		74.4681	73.4043	76.5957		69.0583	67.713	74.2152		66.6667	69.2308	70.9402		70.3264	67.9525	74.184		67.3077	67.9487	76.2821		53.7037	64.8148	71.9577		59.1603	59.542	88.1679		57.6419	65.9389	78.6026		52.8376	58.7084	79.2564		67.9245	64.1509	69.8113		59.5349
Ravinia pernix	80.4598	75.8621	94.8276		73.6475	67.5393	94.4154		75.5102	74.4898	93.8776		73.0942	67.713	93.2735		73.7288	68.6441	91.5254		76.6272	68.9349	90.2367		67.9487	67.9487	91.9872		59.7884	65.3439	92.0635		57.6336	59.542	86.6412		61.1354	67.2489	93.0131		56.9472	59.0998	91.3894		77.7778	62.963	96.2963		65.7778
Sarcophaga melanura	76.4368	74.7126	87.3563		73.4729	67.7138	91.0995		77.551	74.4898	90.8163		72.4215	67.4888	89.4619		70.0855	67.5214	88.8889		74.8521	68.0473	87.574		69.2308	67.9487	90.7051		60.3175	66.1376	85.9788		57.6336	59.542	87.4046		61.1354	68.1223	89.9563		55.9687	59.6869	89.0411		79.6296	62.963	88.8889		64.5455
Sarcophaga africa	78.7356	74.7126	89.6552		73.2984	67.8883	91.0995		75.5102	74.4898	92.8571		71.9731	67.713	87.2197		71.7949	67.5214	90.5983		78.9941	68.9349	88.4615		69.8718	67.9487	88.4615		58.7302	66.1376	87.3016		58.7786	59.9237	88.9313		62.0087	67.6856	91.2664		55.5773	59.4912	89.0411		79.6296	62.963	98.1481		67.1111
Sarcophaga portschinskyi	77.0115	74.7126	89.6552		73.2984	67.7138	93.7173		76.5306	75.5102	94.898		75.1121	67.2646	93.9462		73.7288	67.7966	94.0678		76.6272	69.5266	89.645		69.8718	67.9487	91.3462		58.9947	66.1376	88.0952		59.1603	59.1603	84.3511		61.1354	68.1223	92.1397		56.5558	59.4912	90.0196		79.6296	62.963	94.4444		65.9091
Sarcophaga similis	79.3103	74.7126	92.5287		73.9965	67.7138	92.4956		76.5306	74.4898	95.9184		73.3184	67.4888	93.722		72.0339	67.7966	90.678		78.6982	68.3432	90.8284		68.9103	67.9487	89.1026		58.4656	66.1376	91.0053		59.9237	59.1603	85.4962		61.5721	68.1223	92.5764		56.7515	59.2955	90.6067		79.6296	62.963	98.1481		65.4545
Sarcophaga peregrina	77.0115	74.1379	85.6322		72.9494	67.8883	86.7365		75.5102	74.4898	91.8367		70.6278	66.8161	89.6861		69.4915	67.7966	90.678		77.2189	68.9349	88.4615		68.9103	67.9487	91.3462		57.9365	66.1376	85.4497		58.3969	59.542	90.0763		58.0786	68.1223	87.7729		56.7515	59.4912	87.8669		79.6296	62.963	94.4444		65.9091
Sarcophaga impatiens	77.0115	74.1379	87.931		73.1239	67.7138	88.1326		77.551	74.4898	92.8571		72.6457	66.8161	86.5471		68.6441	67.7966	86.4407		76.6272	68.3432	84.3195		68.9103	67.9487	86.5385		59.5238	66.1376	81.2169		59.542	59.542	86.2595		61.5721	68.1223	85.1528		55.3816	59.4912	86.1057		77.7778	61.1111	90.7407		63.1111
Sarcophaga crassipalpis	78.7356	75.2874	89.5954		73.822	67.7138	90.925		74.4898	74.4898	94.898		72.87	67.2646	92.1525		72.0339	67.7966	93.2203		76.3314	68.6391	86.9822		68.5897	67.9487	90.7051		58.9947	66.1376	88.6243		59.1603	59.9237	88.1679		61.5721	67.6856	90.393		55.9687	59.6869	88.454		79.6296	62.963	98.1481		67.1111
Sarcophaga albiceps	76.4368	74.7126	93.1034		73.1239	67.7138	92.1466		76.5306	74.4898	90.8163		72.4215	67.2646	91.704		73.7288	67.7966	96.6102		77.2189	68.6391	88.4615		69.2308	67.9487	93.2692		58.7302	66.1376	88.3598		59.4488	59.8425	89.3701		61.5721	68.1223	89.083		57.1429	59.6869	90.6067		79.6296	62.963	88.8889		66.8182
Blepharipa sp.	83.3333	78.7356	94.8276		76.3986	70.2797	92.8322		75.2577	78.3505	92.7835		75.3363	68.6099	92.6009		80.5085	71.1864	96.6102		80.826	70.2065	94.1003		72.0635	68.8889	89.2063		66.1376	67.1958	90.4762		63.3588	61.0687	92.7481		67.2489	69.4323	93.4498		57.6172	60.7422	90.2344		85.4545	80	89.0909		72.8889
Rutilia goerlingiana	80.4598	75.8621	87.931		74.171	68.2373	91.4485		80.4124	77.3196	93.8144		76.4574	67.9372	91.2556		74.359	70.0855	92.3077		79.8817	69.5266	90.2367		71.1974	67.8571	91.2621		61.1111	67.1958	89.6825		62.9771	61.0687	94.636		65.3509	67.9825	88.1579		58.9041	60.8611	91.9765		83.3333	70.3704	87.037		72
Elodia flavipalpis	84.4828	78.7356	96.5517		76.9634	69.2845	96.3351		77.551	78.5714	96.9388		77.3543	69.5067	97.5336		79.4872	70.0855	96.5812		82.4405	71.131	96.4286		75.2381	69.2063	98.7302		66.4021	65.6085	95.7672		61.8321	61.4504	95.4198		65.0655	68.559	97.3799		60.274	60.274	98.0431		87.037	72.2222	100		67.4107
Exorista sorbillans	84.4828	75.2874	95.977		73.951	68.7063	95.979		77.0833	76.0417	95.8333		76.2332	68.8341	94.843		73.5043	69.2308	94.0171		82.2485	71.0059	94.3787		73.0769	68.9103	95.1923		64.5503	65.6085	92.0635		63.7405	61.0687	96.5649		65.1982	68.7225	94.2731		58.5938	59.9609	94.3359		88.6792	71.6981	90.566		72.4444
Avg.	83.1897	77.1552	93.8218		75.371	69.127	94.1487		77.5761	77.5708	94.8425		76.3453	68.722	94.0583		76.9647	70.147	94.879		81.3492	70.4675	93.7861		72.894	68.7157	93.5977		64.5503	66.4021	91.9974		62.9771	61.1641	94.8422		65.7159	68.674	93.3152		58.8473	60.4595	93.6475		86.126	73.5727	91.6735		71.186
Std	1.89887	1.83998	3.99208		1.53272	0.879779	2.39127		2.13407	1.15623	1.88613		0.828889	0.647254	2.74911		3.54427	0.801558	2.1015		1.21479	0.749095	2.58398		1.7413	0.590396	4.22783		2.43425	0.916429	2.70113		0.824522	0.19084	1.60511		1.02865	0.596897	3.83212		1.09789	0.417989	3.37819		2.28027	4.35519	5.73654		2.54289
Avg.	77.6523	75.6393	90.3147		73.3205	68.0223	90.7263		75.3263	74.104	92.8517		73.8976	67.5698	90.5954		72.4814	68.9604	91.183		78.2895	68.7383	89.0983		70.2415	68.0513	90.1747		60.6628	65.9171	88.0805		59.5712	59.8896	88.4658		61.2934	67.5812	89.8374		57.4511	59.5732	89.4328		79.1809	65.3725	92.7613		67.3346
Std	2.86567	1.37279	5.28518		1.50238	0.861977	4.15567		1.62627	1.53305	4.17527		1.73211	0.629979	4.10782		2.61889	0.912877	5.56467		2.39751	0.785517	4.48127		1.48814	0.303101	4.33956		2.38374	0.556724	4.59954		1.61527	0.634613	4.80161		2.01237	0.676369	3.49399		1.55783	0.418244	3.54393		4.1888	3.65686	6.36466		2.80184
Liriomyza bryoniae	83.908	73.5632	91.954		72.5044	69.5271	93.8704		76.0417	78.125	95.8333		75.7848	69.5067	91.704		75.2137	70.0855	92.3077		81.1765	71.1765	93.8235		72.8125	70.3125	95.3125		62.963	65.6085	90.7407		61.4504	60.687	92.3664		60.262	68.559	91.7031		57.3386	60.0783	91.3894		78.8462	67.3077	90.3846		69.7778
Liriomyza sativae	81.0345	75.2874	91.3793		73.2049	68.3012	91.7688		72.9167	78.125	95.8333		73.7668	69.9552	91.9283		74.359	69.2308	88.8889		79.4118	70.8824	92.0588		71.4734	70.5329	90.9091		62.4339	65.0794	89.9471		60.687	60.687	89.313		61.1354	68.1223	85.1528		57.9256	59.6869	90.8023		85.1852	72.2222	94.4444		68
Bactrocera minax	65.896	68.7861	68.7861		66.7832	64.5105	71.6783		68.3673	72.449	73.4694		68.3857	65.2466	68.1614		65.812	64.1026	64.9573		66.4706	64.1176	58.8235		67.0927	65.8147	83.7061		52.1164	65.0794	62.1693		55.8935	59.3156	75.6654		50.8772	64.0351	64.4737		52.2505	58.7084	61.6438		67.9245	60.3774	66.0377		56
Bactrocera umbrosa	67.2414	71.8391	75.8621		69.459	66.3176	77.3124		70.4082	71.4286	80.6122		71.3004	66.1435	76.9058		65.812	65.812	77.7778		70.5882	65.8824	72.6471		68.6901	65.8147	74.1214		57.9365	65.6085	67.9894		56.8702	59.542	72.9008		54.5852	65.5022	68.559		52.4462	59.2955	69.4716		77.3585	54.717	66.0377		60.4444
Culex pipiens pipiens	84.4828	76.4368	98.8506		74.0103	69.7074	92.2547		78.5714	75.5102	92.8571		75.3915	68.0089	91.4989		75.4237	72.0339	96.6102		78.8235	73.8235	89.7059		70.4403	67.9245	94.6541		62.1693	64.8148	91.0053		59.9237	59.9237	92.3664		64.9123	68.4211	95.1754		58.0078	58.7891	93.9453		80	68	92		68.1416
Anopheles culicifacies B	82.4561	77.193	93.5673		73.9655	70	92.4138		79.2079	75.2475	97.0297		75.1678	68.0089	90.8277		74.359	70.9402	94.8718		82.4047	73.9003	95.6012		69.1083	67.8344	93.3121		62.4339	65.6085	91.7989		61.0687	59.9237	94.6565		64.4737	66.6667	95.614		58.2031	58.5938	94.5312		84.9057	73.5849	94.3396		70.354
Avg.	73.9426	71.2256	84.9231		69.2719	64.4033	85.27		71.3912	70.6435	87.1101		69.8643	64.0722	84.9492		68.8139	65.2194	85.2675		73.861	65.3818	83.5319		66.5401	64.4379	85.2167		57.4326	62.3176	82.4488		56.4954	56.8034	83.4784		58.0199	63.8929	84.1974		54.0667	56.3524	83.8953		75.5814	62.5201	85.994		63.5365
Std	17.8502	16.9736	20.5854		16.5351	15.4429	20.6356		16.9972	16.8937	21.1233		16.7476	15.4003	20.5968		16.2428	15.6666	20.993		17.7954	15.7573	20.6964		15.8267	15.5301	20.2896		13.6414	14.9364	20.3441		13.5202	13.6809	20.343		14.0252	15.3626	20.6023		12.9176	13.5648	20.6049		18.1305	14.9258	21.15		15.1762
Bombyx mori	84.0909	81.25	97.7273		79.1958	73.6014	93.7063		73.9583	82.2917	93.75		78.8889	73.3333	90.8889		77.9661	74.5763	92.3729		86.8263	75.7485	94.9102		74.1935	69.3548	93.2258		70.7572	68.4073	89.295		67.9389	64.5038	90.8397		67.8414	70.4846	90.3084		60	60.7843	93.7255		86.7925	86.7925	88.6792		78.2222
Antheraea assamensis	83.7079	79.2135	91.573		78.6207	73.7931	95.6897		78.125	83.3333	93.75		77.8027	72.1973	93.722		79.3103	74.1379	95.6897		84.273	74.184	90.2077		70.6452	69.3548	90.6452		67.801	68.0628	92.6702		62.5954	63.7405	90.0763		66.5198	70.0441	94.2731		61.7647	61.5686	94.902		92.5926	85.1852	96.2963		74.2222
Avg.	77.9185	75.6072	90.0222		73.3492	68.2878	90.3409		75.2155	74.6331	92.4295		74.0194	67.84	89.9338		72.6727	69.1697	90.5942		78.3693	69.1873	88.5259		70.3017	68.1111	90.0545		60.9699	65.9395	87.4226		59.7952	60.0989	88.2465		61.2961	67.6076	89.0766		57.4125	59.594	88.8612		79.6445	66.3986	91.5785		67.5
[truncated: 2 more columns]
