# Supplementary material for: Mitogenome-wise codon usage pattern from comparative analysis of the first mitogenome of Blepharipa sp. (Muga uzifly) with other Oestroid flies
Source: Sci Rep. 2022 Apr 29;12:7028. doi: 10.1038/s41598-022-10547-8 (PMC9054809; doi:10.1038/s41598-022-10547-8)
Supplement: Supplementary file 4 — Supplementary Information 4. [file 41598_2022_10547_MOESM4_ESM.xlsx]

## Sheet: Title
														Mitogenome-wise codon usage pattern from comparative analysis of the first mitogenome of Blepharipa sp. (Muga uzifly) with other Oestroid flies
														Debajyoti Kabiraja, Hasnahana Chetiaa, Adhiraj Natha, Pragya Sharmac, Ponnala Vimal Mosaharib, Deepika Singha, Palash Duttad, Kartik Neogd, Utpal Boraa, b*
						a Bioengineering Research Laboratory, Department of Biosciences and bioengineering,
						Indian Institute of Technology Guwahati, Assam, India
						b Centre for the Environment, Indian Institute of Technology Guwahati, Assam, India
						c Department of Bioengineering and Technology, Gauhati University Institute of Science and Technology (GUIST), Gauhati University, Guwahati, Assam, India
						d Biotechnology Section, Central Muga Eri Research & Training Institute (CMER&TI), Lahdoigarh, Jorhat, Assam, India
						*Corresponding author: ubora@iitg.ac.in
					Supplementary Data 3: Percentage Identity Matrix
					A	Percentage Identity Matrix of Whole mitogenome
					B	Percentage Identity Matrix of Control Region
					C	Percentage Identity Matrix of tRNA
					D	Percentage Identity Matrix of rRNA
					E	Percentage Identity Matrix of PCG

## Sheet: A
							Percentage Identity Matrix of Whole mitogenome
	Blepharipa sp.	Hypoderma lineatum	Rutilia goerlingiana	Gasterophilus intestinalis	Gasterophilus pecorum	Dermatobia hominis	Exorista sorbillans	Elodia flavipalpis	Ravinia pernix	Sarcophaga impatiens	Sarcophaga melanura	Sarcophaga crassipalpis	Sarcophaga peregrina	Sarcophaga africa	Sarcophaga portschinskyi	Sarcophaga similis	Sarcophaga albiceps	Chrysomya albiceps	Chrysomya rufifacies	Chrysomya putoria	Chrysomya nigripes	Chrysomya bezziana	Chrysomya saffranea	Chrysomya megacephala	Chrysomya pinguis	Chrysomya phaonis	Cochliomyia hominivorax	Lucilia porphyrina	Lucilia illustris	Lucilia caesar	Hemipyrellia ligurriens	Lucilia coeruleiviridis	Protophormia terraenovae	Calliphora chinghaiensis	Aldrichina grahami	Calliphora vomitoria
Blepharipa sp.	100	82.89	83.98	77.56	77.91	83.62	84.82	87.83	85.11	83.63	83.83	84.47	83.98	84.14	84.5	84.58	84.26	85.51	85.44	84.89	84.93	84.66	84.68	84.67	84.45	84.47	84.55	85.6	85.09	85.15	85.11	84.98	84.89	84.33	85.32	85.39
Hypoderma lineatum	82.89	100	81.92	78.2	77.39	81.83	83.2	83.95	83.14	82.35	82.43	82.34	83.29	82.64	83.38	83.1	83.57	84.16	84.27	83.24	83.41	83.86	83.26	84.01	82.95	82.92	84.38	83.04	84.76	84.68	83.7	84.35	83.52	83.31	84.45	83.21
Rutilia goerlingiana	83.98	81.92	100	78.77	78.48	83.45	84.18	85.05	84.69	83.6	83.89	84.31	84.35	84.63	84.97	84.99	84.81	86.22	86.2	85.46	85.6	85.43	85.41	85.56	84.91	84.95	85.91	84.97	85.9	85.95	85.98	85.64	85.46	85.07	86.14	85.7
Gasterophilus intestinalis	77.56	78.2	78.77	100	86.37	79.65	78.27	78.69	80.34	80.02	80	80.12	79.72	80.3	80.11	80.17	80.26	80.84	80.91	80.81	80.72	80.69	80.68	80.67	80.58	80.53	79.68	80.46	79.05	79.17	80.74	80.52	80.57	79.45	80.36	80.56
Gasterophilus pecorum	77.91	77.39	78.48	86.37	100	78.8	78.79	78.84	80.08	79.87	79.73	79.43	79.62	79.53	79.98	79.6	79.94	80.29	80.19	79.72	79.81	80.71	79.73	80.52	79.57	79.44	80.88	79.16	80.77	80.7	79.58	80.52	80.14	78.89	80.45	79.39
Dermatobia hominis	83.62	81.83	83.45	79.65	78.8	100	84.75	85.08	85.55	85.28	85.3	85.12	85.28	85.15	85.81	85.04	85.88	85.98	85.95	84.78	85.17	85.51	84.63	85.34	84.43	84.4	86.39	84.45	86.62	86.62	85.08	86.03	85.46	84.36	86.16	84.94
Exorista sorbillans	84.82	83.2	84.18	78.27	78.79	84.75	100	86.3	86.3	84.77	84.81	85.41	85.14	85.26	85.47	85.62	85.59	87.05	87.02	86.44	86.33	85.95	85.93	85.89	85.65	85.54	86.56	85.84	87.03	86.87	86.76	86.61	86.36	85.88	86.78	86.99
Elodia flavipalpis	87.83	83.95	85.05	78.69	78.84	85.08	86.3	100	86.42	84.69	85.18	85.77	85.17	85.43	85.98	86.01	85.8	86.94	86.92	86.36	86.57	85.95	86.03	85.99	85.74	85.67	86.5	85.9	86.75	86.67	86.54	86.26	86.17	85.57	86.54	86.4
Ravinia pernix	85.11	83.14	84.69	80.34	80.08	85.55	86.3	86.42	100	90.38	90.72	91.02	90.94	91.48	91.49	91.97	91.88	89.83	89.78	89.56	89.47	89.71	89.44	90.07	89.18	89.08	89.71	89.01	90.68	90.72	89.49	89.8	89.87	88.56	90.07	89.63
Sarcophaga impatiens	83.63	82.35	83.6	80.02	79.87	85.28	84.77	84.69	90.38	100	90.89	91.03	91.27	91.64	91.22	91.93	91.88	88.68	88.6	88.43	88.36	88.19	88.35	88.32	88.22	88.12	88.51	88.53	89.24	89.19	88.58	88.25	88.25	86.98	88.5	88.34
Sarcophaga melanura	83.83	82.43	83.89	80	79.73	85.3	84.81	85.18	90.72	90.89	100	92.04	92.19	92.25	92.25	93.08	93.01	89.02	88.95	88.57	88.78	88.54	88.59	88.6	88.22	88.24	88.49	88.44	89.27	89.21	88.67	88.42	88.39	87.11	88.83	88.37
Sarcophaga crassipalpis	84.47	82.34	84.31	80.12	79.43	85.12	85.41	85.77	91.02	91.03	92.04	100	92.38	92.83	92.88	93.21	93.4	89.54	89.57	88.87	88.87	89.07	88.85	89.05	88.59	88.58	89.09	88.26	89.72	89.7	88.78	88.78	88.61	87.57	89.43	88.39
Sarcophaga peregrina	83.98	83.29	84.35	79.72	79.62	85.28	85.14	85.17	90.94	91.27	92.19	92.38	100	92.12	92.46	93.38	93.15	89.11	88.95	88.5	88.3	88.29	88.39	88.53	88.3	88.26	88.56	88.27	89.32	89.36	88.68	88.42	88.76	87.3	88.82	88.72
Sarcophaga africa	84.14	82.64	84.63	80.3	79.53	85.15	85.26	85.43	91.48	91.64	92.25	92.83	92.12	100	92.57	92.94	93.31	89.39	89.43	88.57	88.6	88.74	88.5	88.74	88.33	88.27	89.02	88.36	89.81	89.77	88.55	88.63	88.26	87.23	89.18	88.38
Sarcophaga portschinskyi	84.5	83.38	84.97	80.11	79.98	85.81	85.47	85.98	91.49	91.22	92.25	92.88	92.46	92.57	100	93.93	93.45	89.54	89.43	88.94	88.98	88.65	88.99	88.96	88.7	88.65	88.86	88.88	89.76	89.72	89.35	88.78	88.78	87.68	89.37	89.14
Sarcophaga similis	84.58	83.1	84.99	80.17	79.6	85.04	85.62	86.01	91.97	91.93	93.08	93.21	93.38	92.94	93.93	100	94.45	89.63	89.62	88.67	88.79	88.84	88.66	88.95	88.34	88.28	88.98	88.3	89.94	89.77	88.74	89.01	88.35	87.67	89.87	88.35
Sarcophaga albiceps	84.26	83.57	84.81	80.26	79.94	85.88	85.59	85.8	91.88	91.88	93.01	93.4	93.15	93.31	93.45	94.45	100	89.68	89.66	89.6	89.52	89.1	89.33	89.32	89.05	88.92	89.16	89.03	89.86	89.92	89.38	89.06	89.03	87.75	89.68	89.38
Chrysomya albiceps	85.51	84.16	86.22	80.84	80.29	85.98	87.05	86.94	89.83	88.68	89.02	89.54	89.11	89.39	89.54	89.63	89.68	100	96.61	92.76	92.62	92.75	92.44	93.1	92.12	91.97	91.64	90.34	92.55	92.53	90.94	91.18	92.75	90.05	91.26	90.85
Chrysomya rufifacies	85.44	84.27	86.2	80.91	80.19	85.95	87.02	86.92	89.78	88.6	88.95	89.57	88.95	89.43	89.43	89.62	89.66	96.61	100	92.48	92.56	92.58	92.14	92.98	91.88	91.76	91.58	90.13	92.4	92.37	90.87	91.23	92.56	89.94	91.19	90.95
Chrysomya putoria	84.89	83.24	85.46	80.81	79.72	84.78	86.44	86.36	89.56	88.43	88.57	88.87	88.5	88.57	88.94	88.67	89.6	92.76	92.48	100	93.73	93.55	94.15	94.35	94.02	93.77	91.86	90.43	92.96	92.88	91.03	91.22	93.3	90.13	91.39	91.07
Chrysomya nigripes	84.93	83.41	85.6	80.72	79.81	85.17	86.33	86.57	89.47	88.36	88.78	88.87	88.3	88.6	88.98	88.79	89.52	92.62	92.56	93.73	100	93.14	93.72	94.03	93.53	93.36	91.72	90.14	92.5	92.51	90.94	90.9	92.95	89.89	91.21	90.87
Chrysomya bezziana	84.66	83.86	85.43	80.69	80.71	85.51	85.95	85.95	89.71	88.19	88.54	89.07	88.29	88.74	88.65	88.84	89.1	92.75	92.58	93.55	93.14	100	95.84	95.79	95.61	95.47	91.37	90.25	92.16	92.04	90.71	90.38	92.67	90.05	90.75	90.98
Chrysomya saffranea	84.68	83.26	85.41	80.68	79.73	84.63	85.93	86.03	89.44	88.35	88.59	88.85	88.39	88.5	88.99	88.66	89.33	92.44	92.14	94.15	93.72	95.84	100	99.63	97.48	97.13	91.75	90.3	92.79	92.75	90.54	90.96	93.23	89.77	91.07	90.65
Chrysomya megacephala	84.67	84.01	85.56	80.67	80.52	85.34	85.89	85.99	90.07	88.32	88.6	89.05	88.53	88.74	88.96	88.95	89.32	93.1	92.98	94.35	94.03	95.79	99.63	100	97.65	97.35	91.71	90.78	92.73	92.67	91.06	90.9	93.16	90.4	91.07	91.37
Chrysomya pinguis	84.45	82.95	84.91	80.58	79.57	84.43	85.65	85.74	89.18	88.22	88.22	88.59	88.3	88.33	88.7	88.34	89.05	92.12	91.88	94.02	93.53	95.61	97.48	97.65	100	98.76	91.48	90.14	92.45	92.41	90.42	90.68	93.04	89.6	90.92	90.41
Chrysomya phaonis	84.47	82.92	84.95	80.53	79.44	84.4	85.54	85.67	89.08	88.12	88.24	88.58	88.26	88.27	88.65	88.28	88.92	91.97	91.76	93.77	93.36	95.47	97.13	97.35	98.76	100	91.39	90.08	92.34	92.27	90.25	90.57	92.88	89.46	90.77	90.24
Cochliomyia hominivorax	84.55	84.38	85.91	79.68	80.88	86.39	86.56	86.5	89.71	88.51	88.49	89.09	88.56	89.02	88.86	88.98	89.16	91.64	91.58	91.86	91.72	91.37	91.75	91.71	91.48	91.39	100	90.84	89.9	89.95	91.21	90.84	91.71	89.98	90.68	91.26
Lucilia porphyrina	84.6	83.04	84.97	80.46	79.16	84.45	85.84	85.9	89.01	88.53	88.44	88.26	88.27	88.36	88.88	88.3	89.03	90.34	90.13	90.43	90.14	90.25	90.3	90.78	90.14	90.08	90.84	100	95.44	95.46	91.84	92.37	91.27	90.44	91.45	91.19
Lucilia illustris	85.09	84.76	85.9	79.05	80.77	86.62	87.03	86.75	90.68	89.24	89.27	89.72	89.32	89.81	89.76	89.94	89.86	92.55	92.4	92.96	92.5	92.16	92.79	92.73	92.45	92.34	89.9	95.44	100	98.63	93.99	93.67	92.71	91.85	92.32	93.67
Lucilia caesar	85.15	84.68	85.95	79.17	80.7	86.62	86.87	86.67	90.72	89.19	89.21	89.7	89.36	89.77	89.72	89.77	89.92	92.53	92.37	92.88	92.51	92.04	92.75	92.67	92.41	92.27	89.95	95.46	98.63	100	94.09	93.69	92.6	91.87	92.37	93.71
Hemipyrellia ligurriens	85.11	83.7	85.98	80.74	79.58	85.08	86.76	86.54	89.49	88.58	88.67	88.78	88.68	88.55	89.35	88.74	89.38	90.94	90.87	91.03	90.94	90.71	90.54	91.06	90.42	90.25	91.21	91.84	93.99	94.09	100	92.51	91.71	90.69	91.87	91.45
Lucilia coeruleiviridis	84.98	84.35	85.64	80.52	80.52	86.03	86.61	86.26	89.8	88.25	88.42	88.78	88.42	88.63	88.78	89.01	89.06	91.18	91.23	91.22	90.9	90.38	90.96	90.9	90.68	90.57	90.84	92.37	93.67	93.69	92.51	100	91.61	90.91	91.53	92.07
Protophormia terraenovae	84.89	83.52	85.46	80.57	80.14	85.46	86.36	86.17	89.87	88.25	88.39	88.61	88.76	88.26	88.78	88.35	89.03	92.75	92.56	93.3	92.95	92.67	93.23	93.16	93.04	92.88	91.71	91.27	92.71	92.6	91.71	91.61	100	90.15	91.13	91.83
Calliphora chinghaiensis	84.33	83.31	85.07	79.45	78.89	84.36	85.88	85.57	88.56	86.98	87.11	87.57	87.3	87.23	87.68	87.67	87.75	90.05	89.94	90.13	89.89	90.05	89.77	90.4	89.6	89.46	89.98	90.44	91.85	91.87	90.69	90.91	90.15	100	97.25	93.16
Aldrichina grahami	85.32	84.45	86.14	80.36	80.45	86.16	86.78	86.54	90.07	88.5	88.83	89.43	88.82	89.18	89.37	89.87	89.68	91.26	91.19	91.39	91.21	90.75	91.07	91.07	90.92	90.77	90.68	91.45	92.32	92.37	91.87	91.53	91.13	97.25	100	94.7
Calliphora vomitoria	85.39	83.21	85.7	80.56	79.39	84.94	86.99	86.4	89.63	88.34	88.37	88.39	88.72	88.38	89.14	88.35	89.38	90.85	90.95	91.07	90.87	90.98	90.65	91.37	90.41	90.24	91.26	91.19	93.67	93.71	91.45	92.07	91.83	93.16	94.7	100

## Sheet: B
							Percentage Identity Matrix of Control Region
	Bactrocera_minax	Gasterophilus_intestinalis	Hypoderma_lineatum	Rutilia_goerlingiana	Ravinia_pernix	Aldrichina_grahami	Calliphora_chinghaiensis	Protophormia_terraenovae	Gasterophilus_pecorum	Sarcophaga_crassipalpis	Liriomyza_bryoniae	Elodia_flavipalpis	Blepharipa_spp._	Lucilia_coeruleiviridis	Dermatobia_hominis	Anopheles_culicifacies	Sarcophaga_impatiens	Sarcophaga_africa	Sarcophaga_melanura	Cochliomyia_hominivorax	Bombyx_mori	Calliphora_vomitoria	Chrysomya_albiceps	Chrysomya_putoria	Chrysomya_nigripes	Bactrocera_umbrosa	Sarcophaga_similis	Liriomyza_sativae	Exorista_sorbillans	Hemipyrellia_ligurriens	Lucilia_porphyrina	Lucilia_illustris	Lucilia_caesar	Sarcophaga_albiceps	Sarcophaga_portschinskyi	Antheraea_assama	Chrysomya_rufifacies	Sarcophaga_peregrina	Chrysomya_bezziana	Chrysomya_pinguis	Chrysomya_phaonis	Chrysomya_saffranea	Chrysomya_megacephala
Bactrocera_minax	100	44.23	44.08	46.68	40.2	52.81	42.86	48.08	43.3	44.25	45.19	49.52	48.81	49.4	46.56	41.51	48.16	54.4	53.09	44.9	45.08	46.72	48.2	46.42	46.95	43.98	51.49	49.42	46.67	45.92	48.23	48.23	48.28	51.2	50.85	43.09	51.09	45.53	51.55	49.44	49.56	49.32	52.86
Gasterophilus_intestinalis	44.23	100	44.58	47.76	44.31	47.13	45.28	55.14	56.15	49.64	48.33	53.47	51.22	50	53.76	51.79	54.47	57.01	55.87	54.12	51.16	56.08	51.87	54.71	56.2	50.89	47.13	47.38	48.54	51.63	55.39	54.69	54.5	52.03	52.59	49.37	50	49.15	53.16	58.41	58.79	57.74	55.02
Hypoderma_lineatum	44.08	44.58	100	50.97	44.08	53.93	46.1	47.46	44.32	48.53	54.15	60	59.52	53.57	49.39	49.8	50	51.36	57.26	50.59	55.69	53.37	51.1	53.09	52.64	49.21	51.87	46.23	43.43	51.44	52.13	51.09	52.39	53.78	58.47	50	50.45	55.56	59.08	56.27	55.51	55.17	60.93
Rutilia_goerlingiana	46.68	47.76	50.97	100	53.01	50	47.92	53.71	50.75	55.9	53.14	48.86	55.38	49.24	59.93	52.96	61.24	58.68	56.49	59.07	57.3	56.46	56.13	57.45	57.58	52.83	54.31	54.15	53.33	58.44	58.06	59.66	60.23	57.58	48.68	51.06	56.4	65.33	61.78	60.89	60.77	61.92	63.18
Ravinia_pernix	40.2	44.31	44.08	53.01	100	61.8	42.76	48.08	42.4	49.75	48.81	44.76	45.62	46.25	48.89	50.53	52.94	54.04	55.92	49.82	53.12	50.21	48.91	51.15	51.52	45.38	53.01	46.02	51.43	48.36	51.35	51.37	51.81	51.64	67.54	52.48	45.16	51.67	50.52	53.2	52.87	52.76	50.23
Aldrichina_grahami	52.81	47.13	53.93	50	61.8	100	60.78	52.86	46.07	74.29	60.67	58.93	67.16	60.71	62.86	55.88	56.98	65.79	69.12	60.67	59.38	65.17	51.43	60	58.82	50.56	70.73	51.43	55.81	65.17	66.29	67.42	69.66	63.01	70.59	44.29	61.43	56.79	59.38	65.17	65.17	65.17	62.5
Calliphora_chinghaiensis	42.86	45.28	46.1	47.92	42.76	60.78	100	53.12	44.71	46.36	52.98	57.14	52.55	56.94	48.88	53.75	51.5	51.49	52.23	49.62	53.08	57.66	52.2	52.11	53.16	48.63	50.62	46.95	60.64	52.99	56.35	57.26	57.52	56.67	65.52	46.56	53.56	60.23	62.12	60.45	59.95	60.61	64.76
Protophormia_terraenovae	48.08	55.14	47.46	53.71	48.08	52.86	53.12	100	49.44	52.53	51.27	50.5	54.04	49.62	50.88	50.86	57.06	54.44	54.8	50	53.44	54.88	57.19	53.25	53.53	49.66	52.94	50.54	51.61	55.49	59.63	58.97	58.97	71.28	58.89	52.24	58.15	50	67.03	59.13	58.9	58.95	63.87
Gasterophilus_pecorum	43.3	56.15	44.32	50.75	42.4	46.07	44.71	49.44	100	50.5	49.03	56.19	51.79	49.4	52.14	51.49	52.02	54.43	55.01	54.16	50	54.67	52.14	52.49	54.2	50.97	45.38	46.27	49.49	53.06	52.62	53.15	53.15	47.06	44.92	49.06	52.41	45.3	53.19	55.51	55.75	55.85	53.73
Sarcophaga_crassipalpis	44.25	49.64	48.53	55.9	49.75	74.29	46.36	52.53	50.5	100	51.98	55.32	62.31	51.33	53.63	53.41	57.41	63	54.06	53.73	56.93	55.56	54.24	54.05	53.86	53.86	52.22	51.88	55.56	55.12	57.09	59.27	59.93	64.44	57.41	53.31	56.82	61.54	57.14	57.52	57.28	57.7	57.47
Liriomyza_bryoniae	45.19	48.33	54.15	53.14	48.81	60.67	52.98	51.27	49.03	51.98	100	52.43	56.02	54.66	51.98	52.56	57.18	58.75	62.4	54.07	60.2	55.08	52.97	55.02	56.04	50.28	55.46	48.22	55	53.85	56.17	55.77	55.67	60	65.25	50.94	53	56.52	57.22	58.35	58	57.34	58.45
Elodia_flavipalpis	49.52	53.47	60	48.86	44.76	58.93	57.14	50.5	56.19	55.32	52.43	100	75.49	56.67	61.62	59.77	48.75	50.52	56	56.44	58.33	56.44	51.46	56.67	62.22	58.25	49.51	50.48	61.73	54.55	59.6	63.64	63.64	50	53.85	48.57	54.55	56.41	71.15	65.66	65.66	63.64	65.38
Blepharipa_sp.	48.81	51.22	59.52	55.38	45.62	67.16	52.55	54.04	51.79	62.31	56.02	75.49	100	54.1	57.23	54.67	48.54	50.83	57.14	52.17	65.71	56.52	53.61	57.43	64.49	54.22	51.25	54.61	55.68	57.86	58.49	61.64	62.89	48.65	53.85	54.55	57.6	58.33	71.15	64.05	63.52	62.99	62.16
Lucilia_coeruleiviridis	49.4	50	53.57	49.24	46.25	60.71	56.94	49.62	49.4	51.33	54.66	56.67	54.1	100	54.78	52.34	50	53.57	54.24	53.12	57.84	59.48	55.56	60.43	59.85	49.32	47.48	52.38	54.76	61.69	62.42	64.33	63.06	60.29	59.09	51.85	58.47	59.04	66.13	61.64	61.64	63.7	69.35
Dermatobia_hominis	46.56	53.76	49.39	59.93	48.89	62.86	48.88	50.88	52.14	53.63	51.98	61.62	57.23	54.78	100	55.6	63.36	62.62	62.2	60.6	59.83	59.82	60.28	60.99	61.88	53.98	56.72	51.54	65.22	60.19	59.78	58	60.26	55.67	60	50.81	56.31	57.61	60.42	65.27	65.73	64.55	60.28
Anopheles_culicifacies	41.51	51.79	49.8	52.96	50.53	55.88	53.75	50.86	51.49	53.41	52.56	59.77	54.67	52.34	55.6	100	53.3	55.02	55.22	57.11	59.12	57.24	51.5	58.8	59.55	51.15	49.28	52.85	51.72	56.51	60.28	56.34	58.22	54.55	59.65	51.52	56.67	60.81	65.42	64.44	63.98	64.07	67.41
Sarcophaga_impatiens	48.16	54.47	50	61.24	52.94	56.98	51.5	57.06	52.02	57.41	57.18	48.75	48.54	50	63.36	53.3	100	66.95	62.61	62.71	57.21	61.88	63.3	61.8	61.76	57.64	65.05	53.12	57.53	63.31	62.01	61.11	60.7	69.91	69.61	49.12	59.64	55.56	63	66.27	66.27	64.6	65
Sarcophaga_africa	54.4	57.01	51.36	58.68	54.04	65.79	51.49	54.44	54.43	63	58.75	50.52	50.83	53.57	62.62	55.02	66.95	100	60.59	59.01	59.24	61.9	62.87	60.94	57.54	57.68	64.42	55.42	57.43	63.55	65.7	62.18	61.41	74.07	69.72	48.24	64.43	56.19	66.03	66.56	65.81	65.48	66.87
Sarcophaga_melanura	53.09	55.87	57.26	56.49	55.92	69.12	52.23	54.8	55.01	54.06	62.4	56	57.14	54.24	62.2	55.22	62.61	60.59	100	60.06	58.93	64.33	62.5	63.58	63.21	59.32	61.34	55.34	58.57	60.29	62.29	64.02	64.2	70.59	72.22	56.47	63.04	67.11	65.45	64.88	63.85	65.49	62.09
Cochliomyia_hominivorax	44.9	54.12	50.59	59.07	49.82	60.67	49.62	50	54.16	53.73	54.07	56.44	52.17	53.12	60.6	57.11	62.71	59.01	60.06	100	62.58	64.09	57.66	68.05	68.49	54.62	57.19	50.83	61.54	64.65	64.44	64.03	65.42	59.83	53.51	51.29	56.45	58.12	62.73	70.08	69.79	69.92	62.35
Bombyx_mori	45.08	51.16	55.69	57.3	53.12	59.38	53.08	53.44	50	56.93	60.2	58.33	65.71	57.84	59.83	59.12	57.21	59.24	58.93	62.58	100	62.31	55.56	62.69	63.43	58.01	56.09	55.35	67.14	64.08	67.09	66.88	67.51	56.06	58.24	66.03	58.43	56.9	64.9	70.35	70.39	70.02	67.8
Calliphora_vomitoria	46.72	56.08	53.37	56.46	50.21	65.17	57.66	54.88	54.67	55.56	55.08	56.44	56.52	59.48	59.82	57.24	61.88	61.9	64.33	64.09	62.31	100	58.6	68.97	68.82	54.57	59.44	53.14	67.39	65.61	65.47	64.23	65.93	65.22	67.92	53.7	58.6	68.14	63.92	71.27	70.66	69.96	67.37
Chrysomya_albiceps	48.2	51.87	51.1	56.13	48.91	51.43	52.2	57.19	52.14	54.24	52.97	51.46	53.61	55.56	60.28	51.5	63.3	62.87	62.5	57.66	55.56	58.6	100	63.76	63.81	52.08	54.12	53.55	50.51	57.12	57.98	59.06	58.58	67.71	63.74	51.15	72.25	53.85	72.25	66.4	66.56	66.19	72.49
Chrysomya_putoria	46.42	54.71	53.09	57.45	51.15	60	52.11	53.25	52.49	54.05	55.02	56.67	57.43	60.43	60.99	58.8	61.8	60.94	63.58	68.05	62.69	68.97	63.76	100	87.2	61.34	62.01	55.35	61.18	67.06	70.34	67.17	68.78	60	65.05	58.36	62.83	56.86	65.62	77.53	77.25	76.65	67.18
Chrysomya_nigripes	46.95	56.2	52.64	57.58	51.52	58.82	53.16	53.53	54.2	53.86	56.04	62.22	64.49	59.85	61.88	59.55	61.76	57.54	63.21	68.49	63.43	68.82	63.81	87.2	100	60.82	61.67	54.58	57.65	66.56	70.19	66.93	68.82	58.1	59.22	58.68	64.72	57.84	69.14	79.25	79.29	77.97	70.94
Bactrocera_umbrosa	43.98	50.89	49.21	52.83	45.38	50.56	48.63	49.66	50.97	53.86	50.28	58.25	54.22	49.32	53.98	51.15	57.64	57.68	59.32	54.62	58.01	54.57	52.08	61.34	60.82	100	50.5	51.56	52.53	51.13	53.77	52.35	53.98	50.85	44.83	47.59	49	51.33	49.69	56.61	57.25	55.82	54.27
Sarcophaga_similis	51.49	47.13	51.87	54.31	53.01	70.73	50.62	52.94	45.38	52.22	55.46	49.51	51.25	47.48	56.72	49.28	65.05	64.42	61.34	57.19	56.09	59.44	54.12	62.01	61.67	50.5	100	48.94	51.43	59.33	60.25	58.82	59.63	81.45	70.48	48.22	57.22	58.56	56.76	65.29	64.15	63.41	67.35
Liriomyza_sativae	49.42	47.38	46.23	54.15	46.02	51.43	46.95	50.54	46.27	51.88	48.22	50.48	54.61	52.38	51.54	52.85	53.12	55.42	55.34	50.83	55.35	53.14	53.55	55.35	54.58	51.56	48.94	100	47.47	53.58	54.06	56.43	56.75	60.42	60.47	47.6	50.79	55.79	58.33	55.71	55.8	55.93	60.42
Exorista_sorbillans	46.67	48.54	43.43	53.33	51.43	55.81	60.64	51.61	49.49	55.56	55	61.73	55.68	54.76	65.22	51.72	57.53	57.43	58.57	61.54	67.14	67.39	50.51	61.18	57.65	52.53	51.43	47.47	100	57.14	60.87	63.04	61.96	51.61	55.1	50.48	57.61	56.52	58.33	68.48	68.48	67.39	69.44
Hemipyrellia_ligurriens	45.92	51.63	51.44	58.44	48.36	65.17	52.99	55.49	53.06	55.12	53.85	54.55	57.86	61.69	60.19	56.51	63.31	63.55	60.29	64.65	64.08	65.61	57.12	67.06	66.56	51.13	59.33	53.58	57.14	100	75.92	71.91	74.08	63.33	64.15	54.95	57.25	59.48	60.05	70.32	69.71	70.05	62.02
Lucilia_porphyrina	48.23	55.39	52.13	58.06	51.35	66.29	56.35	59.63	52.62	57.09	56.17	59.6	58.49	62.42	59.78	60.28	62.01	65.7	62.29	64.44	67.09	65.47	57.98	70.34	70.19	53.77	60.25	54.06	60.87	75.92	100	84.6	86.91	62.61	68.18	56.17	54.92	60.36	60.22	71.03	70.66	70.16	60.73
Lucilia_illustris	48.23	54.69	51.09	59.66	51.37	67.42	57.26	58.97	53.15	59.27	55.77	63.64	61.64	64.33	58	56.34	61.11	62.18	64.02	64.03	66.88	64.23	59.06	67.17	66.93	52.35	58.82	56.43	63.04	71.91	84.6	100	95.62	61.21	66.67	56.54	56.86	62.5	61.42	69.04	68.16	67.78	60.86
Lucilia_caesar	48.28	54.5	52.39	60.23	51.81	69.66	57.52	58.97	53.15	59.93	55.67	63.64	62.89	63.06	60.26	58.22	60.7	61.41	64.2	65.42	67.51	65.93	58.58	68.78	68.82	53.98	59.63	56.75	61.96	74.08	86.91	95.62	100	60	67.27	56.54	56.15	62.16	61.15	70.92	70.03	69.44	60.86
Sarcophaga_albiceps	51.2	52.03	53.78	57.58	51.64	63.01	56.67	71.28	47.06	64.44	60	50	48.65	60.29	55.67	54.55	69.91	74.07	70.59	59.83	56.06	65.22	67.71	60	58.1	50.85	81.45	60.42	51.61	63.33	62.61	61.21	60	100	72.53	47.56	66.67	63.46	60.81	65.22	65.22	66.96	68.92
Sarcophaga_portschinskyi	50.85	52.59	58.47	48.68	67.54	70.59	65.52	58.89	44.92	57.41	65.25	53.85	53.85	59.09	60	59.65	69.61	69.72	72.22	53.51	58.24	67.92	63.74	65.05	59.22	44.83	70.48	60.47	55.1	64.15	68.18	66.67	67.27	72.53	100	47.76	58.24	64.2	64.1	70.91	70.91	71.82	71.79
Antheraea_assama	43.09	49.37	50	51.06	52.48	44.29	46.56	52.24	49.06	53.31	50.94	48.57	54.55	51.85	50.81	51.52	49.12	48.24	56.47	51.29	66.03	53.7	51.15	58.36	58.68	47.59	48.22	47.6	50.48	54.95	56.17	56.54	56.54	47.56	47.76	100	47.5	51.61	62.16	58.67	58.88	59.41	61.76
Chrysomya_rufifacies	51.09	50	50.45	56.4	45.16	61.43	53.56	58.15	52.41	56.82	53	54.55	57.6	58.47	56.31	56.67	59.64	64.43	63.04	56.45	58.43	58.6	72.25	62.83	64.72	49	57.22	50.79	57.61	57.25	54.92	56.86	56.15	66.67	58.24	47.5	100	52.75	77.71	72.58	71.65	70.93	78.95
Sarcophaga_peregrina	45.53	49.15	55.56	65.33	51.67	56.79	60.23	50	45.3	61.54	56.52	56.41	58.33	59.04	57.61	60.81	55.56	56.19	67.11	58.12	56.9	68.14	53.85	56.86	57.84	51.33	58.56	55.79	56.52	59.48	60.36	62.5	62.16	63.46	64.2	51.61	52.75	100	65.57	64.55	64.55	65.45	67.21
Chrysomya_bezziana	51.55	53.16	59.08	61.78	50.52	59.38	62.12	67.03	53.19	57.14	57.22	71.15	71.15	66.13	60.42	65.42	63	66.03	65.45	62.73	64.9	63.92	72.25	65.62	69.14	49.69	56.76	58.33	58.33	60.05	60.22	61.42	61.15	60.81	64.1	62.16	77.71	65.57	100	86.89	87.44	88.46	88.97
Chrysomya_pinguis	49.44	58.41	56.27	60.89	53.2	65.17	60.45	59.13	55.51	57.52	58.35	65.66	64.05	61.64	65.27	64.44	66.27	66.56	64.88	70.08	70.35	71.27	66.4	77.53	79.25	56.61	65.29	55.71	68.48	70.32	71.03	69.04	70.92	65.22	70.91	58.67	72.58	64.55	86.89	100	98.48	92.39	92.25
Chrysomya_phaonis	49.56	58.79	55.51	60.77	52.87	65.17	59.95	58.9	55.75	57.28	58	65.66	63.52	61.64	65.73	63.98	66.27	65.81	63.85	69.79	70.39	70.66	66.56	77.25	79.29	57.25	64.15	55.8	68.48	69.71	70.66	68.16	70.03	65.22	70.91	58.88	71.65	64.55	87.44	98.48	100	92.19	92.77
Chrysomya_saffranea	49.32	57.74	55.17	61.92	52.76	65.17	60.61	58.95	55.85	57.7	57.34	63.64	62.99	63.7	64.55	64.07	64.6	65.48	65.49	69.92	70.02	69.96	66.19	76.65	77.97	55.82	63.41	55.93	67.39	70.05	70.16	67.78	69.44	66.96	71.82	59.41	70.93	65.45	88.46	92.39	92.19	100	97.67
Chrysomya_megacephala	52.86	55.02	60.93	63.18	50.23	62.5	64.76	63.87	53.73	57.47	58.45	65.38	62.16	69.35	60.28	67.41	65	66.87	62.09	62.35	67.8	67.37	72.49	67.18	70.94	54.27	67.35	60.42	69.44	62.02	60.73	60.86	60.86	68.92	71.79	61.76	78.95	67.21	88.97	92.25	92.77	97.67	100

## Sheet: C
							Percentage Identity Matrix of tRNA
	C_pipiens	L_bryoniae	L_sativae	B_minax	R_goerling	E_flavipal	H_lineatum	E_sorbilla	D_hominis	C_hominivo	C_albiceps	C_rufifaci	C_bezziana	C_megaceph	H_ligurrie	L_porphyri	P_terraeno	C_saffranea	C_pinguis	C_putoria	S_peregrin	S_crassipa	S_impatien	R_pernix	S_similis	S_portschi	S_melanura	S_africa	Blepharipa	A_culicifa	B_umbrosa	G_pecorum	G_intestin	S_albiceps	C_nigripes	A_grahami	C_vomitori	C_chinghai	C_phaonis	L_coerulei	L_illustri	L_caesar	B_mori	A_assamens
C_pipiens	100	80.99	80.42	76.99	77.59	79.92	79.64	80.26	80.06	81.45	81.33	81.35	80.26	79.07	81.7	81.53	81.35	81.21	80.94	81.26	78.28	78.87	78.82	79.04	79.61	79.36	79.74	80.07	63.31	69.34	64.54	63.9	63.99	63.54	64.16	63.57	64.2	62.69	63.64	64.39	64.34	64.41	59.16	56.81
L_bryoniae	80.99	100	92.81	83.2	84.43	85.97	86.73	85.78	86.1	87.54	86.64	86.51	84.59	85.12	87.69	88.29	87.4	87.06	86.9	87.4	83.92	84.21	84.26	84.76	85.01	85.09	84.89	85.38	68.87	67.72	69.74	69.82	69.44	69.82	70.19	69.61	69.68	66.38	69.19	69.89	69.83	69.76	62.23	61.06
L_sativae	80.42	92.81	100	83.67	83.09	86.17	85.19	85.62	86.58	87.74	86.49	86.78	85.21	85.8	87.54	87.8	87.67	87.67	87.73	87.67	83.84	84.27	84.46	85.45	85.7	85.15	85.24	85.64	69.77	67.63	70.43	70.15	69.77	70.3	70.73	70.43	70.65	66.71	70.01	70.58	70.02	70.02	62.04	60.86
B_minax	76.99	83.2	83.67	100	81.08	82.7	84.02	83.71	83.5	85.58	84.75	84.7	82.08	83.86	85.6	85.84	85.59	85.72	85.65	85.85	82.18	82.61	82.52	83.65	83.54	83.21	83.02	83.63	67.52	63.57	70.62	69.13	68.74	68.77	69.63	68.48	69.05	65.11	68.7	68.48	68.35	68.35	58.95	56.47
R_goerling	77.59	84.43	83.09	81.08	100	86.29	86.56	84.34	87	87.18	85.48	85.49	83.77	84.58	86.76	87.24	86.69	86.75	86.59	86.81	82.75	84.59	83.25	84.3	83.93	83.93	84.07	84.29	68.65	64.44	69.38	68.51	68.14	68.81	69.4	69.25	69.95	65.52	68.5	69.07	68.64	68.64	59.44	58.18
E_flavipal	79.92	85.97	86.17	82.7	86.29	100	88.76	87.57	88.93	89.39	89.18	89.26	86.3	87.32	90.26	89.54	89.26	89.19	89.1	89.25	85.49	85.4	86.66	86.81	87.08	87.07	86.59	86.66	72.26	67.4	71.73	70.68	70.63	71.32	72.19	71.61	71.43	68.35	71.41	72.12	72.13	72.06	62.24	60.74
H_lineatum	79.64	86.73	85.19	84.02	86.56	88.76	100	88.05	89.69	90.22	89.39	89.33	85.95	87.45	89.68	89.61	89.83	89.68	89.38	89.81	84.71	85.14	86.03	86.44	86.79	86.71	86.01	86.72	69.7	67.4	71.69	70.68	71.08	72.27	72.73	72.21	72.51	68.02	71.58	72.56	71.95	71.88	61.26	59.35
E_sorbilla	80.26	85.78	85.62	83.71	84.34	87.57	88.05	100	88.73	92.11	91.76	91.98	89.11	90.03	92.25	92.31	92.32	92.25	92.07	92.17	88.37	88.29	88.37	88.71	88.71	88.77	88.48	89.26	70.81	66.81	73.02	71	70.89	72.55	73.54	72.68	72.91	69.56	72.98	73.89	73.41	73.34	61.23	60.31
D_hominis	80.06	86.1	86.58	83.5	87	88.93	89.69	88.73	100	90.64	89.86	89.87	87.13	88.75	90.5	90.42	90.84	90.83	90.79	90.62	87.31	88.94	88.68	89.23	89.23	89.78	89.82	89.44	70.96	66.78	71.66	69.94	70.63	72.08	72.87	72	72.22	69.12	72.15	72.63	72.02	72.02	60.92	59.71
C_hominivo	81.45	87.54	87.74	85.58	87.18	89.39	90.22	92.11	90.64	100	95.83	95.7	93.77	95.01	96.45	97.27	97.13	97.61	97.54	97.74	91.64	91.93	91.96	92.51	92.74	92.37	92.85	93.2	70.17	67.33	72.69	71.49	71.39	73.58	75.02	74.75	74.61	71.03	74.05	74.59	74.56	74.49	61.74	60.07
C_albiceps	81.33	86.64	86.49	84.75	85.48	89.18	89.39	91.76	89.86	95.83	100	99.32	92.62	94.14	97.21	95.97	96.52	96.8	96.73	96.86	91.52	91.41	92.39	92.46	92.97	92.93	92.93	93.35	69.93	66.81	72.02	71.32	70.65	73.14	74.7	74.08	74.51	70.37	73.52	73.99	74.24	74.17	61.27	60.49
C_rufifaci	81.35	86.51	86.78	84.7	85.49	89.26	89.33	91.98	89.87	95.7	99.32	100	92.63	94.28	97.48	96.04	96.53	96.87	96.87	96.8	91.59	91.55	92.6	92.81	93.25	92.87	93	93.49	69.81	67.04	72.04	71.27	70.81	73.16	74.93	74.1	74.45	70.39	73.75	74.15	74.26	74.19	61.29	60.44
C_bezziana	80.26	84.59	85.21	82.08	83.77	86.3	85.95	89.11	87.13	93.77	92.62	92.63	100	92.37	92.71	93.79	94.68	95.23	95.3	94.82	88.27	88.37	89.06	89.21	89.83	89.19	89.4	89.62	67.59	64.76	70.11	68.76	68.11	71.01	72.67	71.35	71.62	71.6	71.41	71.88	71.77	71.7	59.22	58.26
C_megaceph	79.07	85.12	85.8	83.86	84.58	87.32	87.45	90.03	88.75	95.01	94.14	94.28	92.37	100	94.08	94.75	96.12	97.01	97.07	96.46	89.46	89.83	90.25	91.15	90.89	90.32	90.66	90.81	67.75	64.65	70.26	69.2	68.83	71.71	73.36	72.11	72.53	69.4	72.95	72.79	72.82	72.75	59.7	59.06
H_ligurrie	81.7	87.69	87.54	85.6	86.76	90.26	89.68	92.25	90.5	96.45	97.21	97.48	92.71	94.08	100	97.76	96.6	96.8	96.8	96.8	91.93	91.68	92.52	93.35	93.1	92.79	93	93.35	69.95	67.39	72.32	71.76	71.02	73.64	75.28	74.67	74.95	71.05	74.17	74.58	74.96	74.89	61.93	60.94
L_porphyri	81.53	88.29	87.8	85.84	87.24	89.54	89.61	92.31	90.42	97.27	95.97	96.04	93.79	94.75	97.76	100	97.48	97.55	97.48	97.75	92.6	92.34	92.99	93.75	93.43	93.12	93.05	93.54	70.1	67.11	72.4	71.2	71.03	74.15	75.3	74.75	75.18	71.27	74.12	74.66	74.98	74.91	61.38	60.5
P_terraeno	81.35	87.4	87.67	85.59	86.69	89.26	89.83	92.32	90.84	97.13	96.52	96.53	94.68	96.12	96.6	97.48	100	98.98	98.91	98.84	91.92	92.01	92.32	93.14	93.03	92.65	92.93	93.14	70	66.74	72.44	71.53	71.07	73.76	75.69	74.51	74.72	70.81	74.51	74.49	74.59	74.52	60.87	60.2
C_saffranea	81.21	87.06	87.67	85.72	86.75	89.19	89.68	92.25	90.83	97.61	96.8	96.87	95.23	97.01	96.8	97.55	98.98	100	99.8	99.32	91.72	92.01	92.45	93	93.03	92.51	92.86	93.07	69.76	66.64	72.13	71	70.76	73.59	75.51	74.26	74.61	70.64	74.61	74.52	74.49	74.42	60.85	59.9
C_pinguis	80.94	86.9	87.73	85.65	86.59	89.1	89.38	92.07	90.79	97.54	96.73	96.87	95.3	97.07	96.8	97.48	98.91	99.8	100	99.25	91.59	91.96	92.47	92.95	93.04	92.53	92.68	93.08	69.99	66.74	72.42	71.16	70.92	73.73	75.72	74.46	74.81	70.8	74.89	74.67	74.63	74.56	60.89	59.94
C_putoria	81.26	87.4	87.67	85.85	86.81	89.25	89.81	92.17	90.62	97.74	96.86	96.8	94.82	96.46	96.8	97.75	98.84	99.32	99.25	100	91.99	91.94	92.45	92.79	93.23	92.71	92.99	93.14	70.14	66.93	72.59	71.53	71.13	73.81	75.74	74.63	74.91	71	74.63	74.68	74.65	74.58	61.05	60.17
S_peregrin	78.28	83.92	83.84	82.18	82.75	85.49	84.71	88.37	87.31	91.64	91.52	91.59	88.27	89.46	91.93	92.6	91.92	91.72	91.59	91.99	100	93.18	94.53	93.09	94.02	93.5	93.84	94.19	70.03	67.54	72.16	71.87	71.62	74.43	74.95	74.38	74.59	70.89	73.97	73.67	74.13	74.13	61.78	60.5
S_crassipa	78.87	84.21	84.27	82.61	84.59	85.4	85.14	88.29	88.94	91.93	91.41	91.55	88.37	89.83	91.68	92.34	92.01	92.01	91.96	91.94	93.18	100	93.8	93.87	94.51	94.41	94.6	94.82	68.8	66.27	70.75	70.04	69.52	72.82	72.78	73.2	73.4	68.96	71.53	71.65	71.96	71.96	60.37	59.16
S_impatien	78.82	84.26	84.46	82.52	83.25	86.66	86.03	88.37	88.68	91.96	92.39	92.6	89.06	90.25	92.52	92.99	92.32	92.45	92.47	92.45	94.53	93.8	100	94.28	95.61	95.02	95.63	95.84	69.32	66.64	71.5	70.87	70.54	74.06	74.01	73.87	74.08	70.45	72.77	73.11	73.33	73.26	61.04	60.04
R_pernix	79.04	84.76	85.45	83.65	84.3	86.81	86.44	88.71	89.23	92.51	92.46	92.81	89.21	91.15	93.35	93.75	93.14	93	92.95	92.79	93.09	93.87	94.28	100	95.21	94.61	94.46	95.22	68.28	65.54	70.53	70.39	69.71	73.37	74.66	74.24	74.73	71.03	73.71	73.83	73.92	73.92	61.11	60
S_similis	79.61	85.01	85.7	83.54	83.93	87.08	86.79	88.71	89.23	92.74	92.97	93.25	89.83	90.89	93.1	93.43	93.03	93.03	93.04	93.23	94.02	94.51	95.61	95.21	100	97.95	97.66	97.87	68.93	66.1	70.91	70.7	69.94	73.43	73.39	73.39	73.52	70.01	72.14	72.53	72.82	72.82	60.86	59.53
S_portschi	79.36	85.09	85.15	83.21	83.93	87.07	86.71	88.77	89.78	92.37	92.93	92.87	89.19	90.32	92.79	93.12	92.65	92.51	92.53	92.71	93.5	94.41	95.02	94.61	97.95	100	97.54	97.95	68.92	65.84	70.82	70.19	69.36	73.42	73.02	72.67	73.09	69.36	71.69	71.95	72.32	72.32	60.34	59.3
S_melanura	79.74	84.89	85.24	83.02	84.07	86.59	86.01	88.48	89.82	92.85	92.93	93	89.4	90.66	93	93.05	92.93	92.86	92.68	92.99	93.84	94.6	95.63	94.46	97.66	97.54	100	97.95	68.93	65.92	71.1	70.45	70.08	73.11	72.93	72.71	73.06	69.51	71.76	72.09	72.39	72.39	60.87	59.62
S_africa	80.07	85.38	85.64	83.63	84.29	86.66	86.72	89.26	89.44	93.2	93.35	93.49	89.62	90.81	93.35	93.54	93.14	93.07	93.08	93.14	94.19	94.82	95.84	95.22	97.87	97.95	97.95	100	68.89	66.15	71.29	70.8	69.9	73.14	73.23	72.95	73.3	69.74	72.21	72.61	72.86	72.86	61.08	59.83
Blepharipa	63.31	68.87	69.77	67.52	68.65	72.26	69.7	70.81	70.96	70.17	69.93	69.81	67.59	67.75	69.95	70.1	70	69.76	69.99	70.14	70.03	68.8	69.32	68.28	68.93	68.92	68.93	68.89	100	81.71	84.16	82.78	82.48	81.26	82.16	82.3	82.67	81.25	83.85	84.65	85.05	85.05	72.02	70.18
A_culicifa	69.34	67.72	67.63	63.57	64.44	67.4	67.4	66.81	66.78	67.33	66.81	67.04	64.76	64.65	67.39	67.11	66.74	66.64	66.74	66.93	67.54	66.27	66.64	65.54	66.1	65.84	65.92	66.15	81.71	100	82.77	80.63	80.41	79.38	80.6	79.56	80.62	79.7	82.22	82.36	83.3	83.23	72.11	70.43
B_umbrosa	64.54	69.74	70.43	70.62	69.38	71.73	71.69	73.02	71.66	72.69	72.02	72.04	70.11	70.26	72.32	72.4	72.44	72.13	72.42	72.59	72.16	70.75	71.5	70.53	70.91	70.82	71.1	71.29	84.16	82.77	100	86.69	87.03	84.16	85.89	85.31	85.57	85.25	87.09	88.67	88.17	88.17	69.86	69.03
G_pecorum	63.9	69.82	70.15	69.13	68.51	70.68	70.68	71	69.94	71.49	71.32	71.27	68.76	69.2	71.76	71.2	71.53	71	71.16	71.53	71.87	70.04	70.87	70.39	70.7	70.19	70.45	70.8	82.78	80.63	86.69	100	93.42	83.3	84.62	83.7	84.56	83.19	86.03	87.53	87.1	87.17	69.87	69.06
G_intestin	63.99	69.44	69.77	68.74	68.14	70.63	71.08	70.89	70.63	71.39	70.65	70.81	68.11	68.83	71.02	71.03	71.07	70.76	70.92	71.13	71.62	69.52	70.54	69.71	69.94	69.36	70.08	69.9	82.48	80.41	87.03	93.42	100	84.5	85.24	84.26	85.4	83.21	86.8	88.43	87.45	87.52	69.92	68.49
S_albiceps	63.54	69.82	70.3	68.77	68.81	71.32	72.27	72.55	72.08	73.58	73.14	73.16	71.01	71.71	73.64	74.15	73.76	73.59	73.73	73.81	74.43	72.82	74.06	73.37	73.43	73.42	73.11	73.14	81.26	79.38	84.16	83.3	84.5	100	94.54	93.17	94.18	86.58	90.39	89.37	91	91	68.77	66.92
C_nigripes	64.16	70.19	70.73	69.63	69.4	72.19	72.73	73.54	72.87	75.02	74.7	74.93	72.67	73.36	75.28	75.3	75.69	75.51	75.72	75.74	74.95	72.78	74.01	74.66	73.39	73.02	72.93	73.23	82.16	80.6	85.89	84.62	85.24	94.54	100	95.99	96.87	89.23	93.91	92.48	93.57	93.5	69.16	67.88
A_grahami	63.57	69.61	70.43	68.48	69.25	71.61	72.21	72.68	72	74.75	74.08	74.1	71.35	72.11	74.67	74.75	74.51	74.26	74.46	74.63	74.38	73.2	73.87	74.24	73.39	72.67	72.71	72.95	82.3	79.56	85.31	83.7	84.26	93.17	95.99	100	97.76	90.53	92.21	91.73	93.22	93.16	69.2	67.3
C_vomitori	64.2	69.68	70.65	69.05	69.95	71.43	72.51	72.91	72.22	74.61	74.51	74.45	71.62	72.53	74.95	75.18	74.72	74.61	74.81	74.91	74.59	73.4	74.08	74.73	73.52	73.09	73.06	73.3	82.67	80.62	85.57	84.56	85.4	94.18	96.87	97.76	100	89.34	92.39	92.19	93.82	93.82	69.33	67.7
C_chinghai	62.69	66.38	66.71	65.11	65.52	68.35	68.02	69.56	69.12	71.03	70.37	70.39	71.6	69.4	71.05	71.27	70.81	70.64	70.8	71	70.89	68.96	70.45	71.03	70.01	69.36	69.51	69.74	81.25	79.7	85.25	83.19	83.21	86.58	89.23	90.53	89.34	100	91.83	92.25	93.48	93.41	69.03	65.99
C_phaonis	63.64	69.19	70.01	68.7	68.5	71.41	71.58	72.98	72.15	74.05	73.52	73.75	71.41	72.95	74.17	74.12	74.51	74.61	74.89	74.63	73.97	71.53	72.77	73.71	72.14	71.69	71.76	72.21	83.85	82.22	87.09	86.03	86.8	90.39	93.91	92.21	92.39	91.83	100	95.77	97.13	97.06	70.81	68.42
L_coerulei	64.39	69.89	70.58	68.48	69.07	72.12	72.56	73.89	72.63	74.59	73.99	74.15	71.88	72.79	74.58	74.66	74.49	74.52	74.67	74.68	73.67	71.65	73.11	73.83	72.53	71.95	72.09	72.61	84.65	82.36	88.67	87.53	88.43	89.37	92.48	91.73	92.19	92.25	95.77	100	97.07	97	71.44	69.05
L_illustri	64.34	69.83	70.02	68.35	68.64	72.13	71.95	73.41	72.02	74.56	74.24	74.26	71.77	72.82	74.96	74.98	74.59	74.49	74.63	74.65	74.13	71.96	73.33	73.92	72.82	72.32	72.39	72.86	85.05	83.3	88.17	87.1	87.45	91	93.57	93.22	93.82	93.48	97.13	97.07	100	99.93	71.66	69.52
L_caesar	64.41	69.76	70.02	68.35	68.64	72.06	71.88	73.34	72.02	74.49	74.17	74.19	71.7	72.75	74.89	74.91	74.52	74.42	74.56	74.58	74.13	71.96	73.26	73.92	72.82	72.32	72.39	72.86	85.05	83.23	88.17	87.17	87.52	91	93.5	93.16	93.82	93.41	97.06	97	99.93	100	71.59	69.52
B_mori	59.16	62.23	62.04	58.95	59.44	62.24	61.26	61.23	60.92	61.74	61.27	61.29	59.22	59.7	61.93	61.38	60.87	60.85	60.89	61.05	61.78	60.37	61.04	61.11	60.86	60.34	60.87	61.08	72.02	72.11	69.86	69.87	69.92	68.77	69.16	69.2	69.33	69.03	70.81	71.44	71.66	71.59	100	81.02
A_assamens	56.81	61.06	60.86	56.47	58.18	60.74	59.35	60.31	59.71	60.07	60.49	60.44	58.26	59.06	60.94	60.5	60.2	59.9	59.94	60.17	60.5	59.16	60.04	60	59.53	59.3	59.62	59.83	70.18	70.43	69.03	69.06	68.49	66.92	67.88	67.3	67.7	65.99	68.42	69.05	69.52	69.52	81.02	100

## Sheet: D
							Percentage Identity Matrix of rRNA
	B_minax	C_pipiens	L_bryoniae	L_sativae	E_flavipal	R_goerling	H_lineatum	E_sorbilla	D_hominis	S_melanura	H_ligurrie	L_porphyri	C_hominivo	C_albiceps	C_rufifaci	C_bezziana	P_terraeno	C_putoria	C_megaceph	C_pinguis	C_saffrane	R_pernix	S_peregrin	S_impatien	S_portschi	S_similis	S_africa	S_crassipa	B_mori	A_assamens	A_culicifa	G_pecorum	G_intestin	B_umbrosa	Blepharipa	A_grahami	S_albiceps	C_Phaonis	C_nigripes	L_coerulei	L_illustri	L_caesar	C_chinghai	C_vomitori
B_minax	100	71.8	76.04	76.32	72.98	74.93	75.56	75.19	76.05	73.46	77.53	77.19	77	77.43	77.49	77.51	77.36	77.37	77.5	77.5	77.5	76.51	76.33	76.32	76.03	76.01	76.1	75.66	41.15	42.07	41.39	40.64	39	42.22	43.37	42.06	42.04	42.47	42.89	42.48	44.89	44.92	45.8	45.14
C_pipiens	71.8	100	79.11	79.3	77.11	77.47	79.32	78.04	77.96	76.31	78.84	78.84	79.24	79.2	79.21	78.93	79.44	79.18	79.16	79.21	79.3	78.02	78.2	77.83	78.94	78.1	78.43	78.83	45.57	44.94	45.35	43.8	43.22	44.08	46.63	45.47	45.14	44.96	45.38	45.5	45.07	45.09	46.05	45.86
L_bryoniae	76.04	79.11	100	93.5	83.4	83.44	85.15	84.46	83.29	81.12	83.72	82.73	83.89	84.28	84	83.82	83.9	83.92	84	84	84.05	83.5	83.51	83.4	84.7	84.01	83.92	84.36	45.43	46.01	44.24	43.39	42.56	44.25	46.47	45.25	45.13	45.71	45.87	45.71	46.04	46.07	46.92	46.89
L_sativae	76.32	79.3	93.5	100	83.53	83.48	85.67	84.88	84.06	81.94	84.48	84.01	85.23	85	84.67	84.67	85.23	85.3	85	85	85.1	84.45	84.47	83.68	85.08	84.49	84.67	84.69	46.26	46.69	45.26	44.5	43.53	45.01	47.4	46.33	45.84	46.63	46.89	46.62	46.31	46.39	46.72	46.58
E_flavipal	72.98	77.11	83.4	83.53	100	85	85.61	85.47	86.99	85.2	87.05	86.66	87.49	86.98	86.89	86.66	87.12	86.99	86.89	86.94	87.13	86.94	86.37	85.45	87.44	87.19	87.07	87.01	45.45	46.6	46.29	44.56	43.99	45.52	47.61	46.31	46.03	46.35	46.88	46.79	45.6	45.62	45.84	45.81
R_goerling	74.93	77.47	83.44	83.48	85	100	86.08	85.58	86	84.5	87.16	86.4	87.33	86.71	86.39	86.39	86.95	86.49	86.43	86.58	86.67	86.69	86.59	86.2	87.08	86.63	86.49	86.45	44.88	46.34	45.75	43.6	42.71	44.53	47	45.33	45.15	45.84	46.15	46.12	45.77	45.8	46.49	46.4
H_lineatum	75.56	79.32	85.15	85.67	85.61	86.08	100	86.15	86.88	84.32	87.99	87.27	87.58	87.59	87.69	87.75	87.35	87.85	87.69	87.64	87.79	86.85	87	86.03	87.72	86.89	86.75	87	45.78	46.42	45.04	43.99	43.04	44.86	47.03	45.71	45.01	45.49	45.81	46.25	46.55	46.62	47.45	47.11
E_sorbilla	75.19	78.04	84.46	84.88	85.47	85.58	86.15	100	88.43	86.06	90.02	89.26	90.58	90.2	90.1	89.64	90.29	90.31	90.01	89.92	90.16	90.06	89.07	88.44	88.84	88.79	89.14	89.23	45.58	45.79	45.49	43.74	43.74	45.32	47.48	46.53	46.2	46.46	46.78	46.95	46.04	46.12	46.74	46.66
D_hominis	76.05	77.96	83.29	84.06	86.99	86	86.88	88.43	100	86.43	90.75	90.14	90.84	91.41	91.13	90.9	91.27	90.81	90.99	91.08	91.13	90.2	88.69	88.1	89.45	88.73	88.95	89.07	45.02	47.24	44.72	44.02	42.8	44.87	46.83	45.29	45.27	46.11	46.38	46.39	45.32	45.4	46.39	46.2
S_melanura	73.46	76.31	81.12	81.94	85.2	84.5	84.32	86.06	86.43	100	89.8	89.71	88.96	88.62	88.58	88.4	89.35	89.08	89.11	89.02	89.16	91.35	91.33	91.3	92.91	93.14	93.02	92.91	44.97	46.38	45.65	44.09	43.18	44.15	46.65	45.73	45.39	45.82	46.19	46.31	46.02	46.1	46.69	46.45
H_ligurrie	77.53	78.84	83.72	84.48	87.05	87.16	87.99	90.02	90.75	89.8	100	96.83	95.3	94.92	94.74	94.74	95.78	95.4	95.54	95.64	95.73	94.63	92.62	92.49	93.1	92.23	92.77	92.81	45.15	46.41	44.91	43.7	42.57	44.68	46.7	45.89	45.82	45.56	46.14	46.58	46.56	46.64	47	46.87
L_porphyri	77.19	78.84	82.73	84.01	86.66	86.4	87.27	89.26	90.14	89.71	96.83	100	94.25	94.59	94.26	93.93	95.3	94.93	94.83	94.97	95.07	94.02	92.24	92.12	92.39	91.67	92.11	92.2	45.39	46.91	45.54	44.21	42.99	45.08	47.35	45.97	46.21	46.22	46.59	46.95	46.58	46.66	47.12	46.83
C_hominivo	77	79.24	83.89	85.23	87.49	87.33	87.58	90.58	90.84	88.96	95.3	94.25	100	95.29	95.11	95.73	96.34	96.16	96.3	96.34	96.44	93.96	92.37	92.01	92.66	92.27	92.76	92.9	45.35	46.51	45.13	43.85	42.84	45.04	46.96	46.2	45.92	46.13	46.6	47.02	46.97	47.05	47.36	47.44
C_albiceps	77.43	79.2	84.28	85	86.98	86.71	87.59	90.2	91.41	88.62	94.92	94.59	95.29	100	98.82	96.59	97.06	97.06	97.11	97.11	97.25	93.67	92.27	91.67	92.42	92.22	92.29	92.61	46.11	46.85	45.64	44.56	43.46	45.8	47.53	46.02	46.26	46.63	47.21	47.36	47.1	47.18	47.49	47.52
C_rufifaci	77.49	79.21	84	84.67	86.89	86.39	87.69	90.1	91.13	88.58	94.74	94.26	95.11	98.82	100	96.36	96.82	96.78	96.88	96.97	97.11	93.2	91.89	91.11	92.04	91.85	91.96	92.33	46.03	46.98	45.45	44.51	43.33	45.88	47.6	46.05	46.24	46.71	47.29	47.49	46.21	46.28	46.74	46.76
C_bezziana	77.51	78.93	83.82	84.67	86.66	86.39	87.75	89.64	90.9	88.4	94.74	93.93	95.73	96.59	96.36	100	96.97	97.16	97.49	97.68	97.73	93.44	92.14	91.35	91.95	91.9	92.11	92.38	45.08	46.18	45.07	44.09	42.69	44.92	47.04	45.66	45.75	46.12	46.54	46.79	46.92	47	47.42	47.44
P_terraeno	77.36	79.44	83.9	85.23	87.12	86.95	87.35	90.29	91.27	89.35	95.78	95.3	96.34	97.06	96.82	96.97	100	98.25	98.3	98.44	98.58	94.53	92.7	92.49	92.76	92.66	92.91	93.23	45.64	46.64	45.58	44.45	43.19	45.54	47.55	46.02	46.21	46.63	47.21	47.36	47.15	47.23	47.6	47.62
C_putoria	77.37	79.18	83.92	85.3	86.99	86.49	87.85	90.31	90.81	89.08	95.4	94.93	96.16	97.06	96.78	97.16	98.25	100	98.34	98.39	98.63	94.21	93	92.26	92.57	92.48	92.78	93.1	45.82	46.93	45.72	44.56	43.38	45.62	47.73	46.36	46.5	46.71	47.24	47.49	46.72	46.79	47.21	47.18
C_megaceph	77.5	79.16	84	85	86.89	86.43	87.69	90.01	90.99	89.11	95.54	94.83	96.3	97.11	96.88	97.49	98.3	98.34	100	99.43	99.67	94.15	92.66	92.21	92.57	92.33	92.67	92.9	45.65	46.75	45.54	44.4	43.15	45.6	47.48	46.08	46.27	46.43	47	47.21	46.87	46.95	47.37	47.34
C_pinguis	77.5	79.21	84	85	86.94	86.58	87.64	89.92	91.08	89.02	95.64	94.97	96.34	97.11	96.97	97.68	98.44	98.39	99.43	100	99.67	94.3	92.66	92.16	92.57	92.33	92.67	92.86	45.65	46.75	45.64	44.51	43.31	45.54	47.53	46.18	46.37	46.58	47.16	47.36	46.87	46.95	47.37	47.34
C_saffrane	77.5	79.3	84.05	85.1	87.13	86.67	87.79	90.16	91.13	89.16	95.73	95.07	96.44	97.25	97.11	97.73	98.58	98.63	99.67	99.67	100	94.3	92.8	92.21	92.71	92.47	92.82	93.05	45.75	46.86	45.59	44.51	43.25	45.65	47.53	46.18	46.37	46.58	47.16	47.36	45.68	45.76	46.42	46.39
R_pernix	76.51	78.02	83.5	84.45	86.94	86.69	86.85	90.06	90.2	91.35	94.63	94.02	93.96	93.67	93.2	93.44	94.53	94.21	94.15	94.3	94.3	100	94.63	94.6	94.73	94.54	95.12	95.06	45.22	45.96	45.18	44.17	42.95	44.8	46.47	45.55	45.42	45.58	46.11	46.28	45.36	45.44	46.36	46.11
S_peregrin	76.33	78.2	83.51	84.47	86.37	86.59	87	89.07	88.69	91.33	92.62	92.24	92.37	92.27	91.89	92.14	92.7	93	92.66	92.66	92.8	94.63	100	94.64	95.38	95.9	96.1	95.57	45.31	46.31	45.22	43.91	43.01	44.26	46.4	45.43	45.14	45.52	45.94	46.22	45.14	45.22	45.97	45.99
S_impatien	76.32	77.83	83.4	83.68	85.45	86.2	86.03	88.44	88.1	91.3	92.49	92.12	92.01	91.67	91.11	91.35	92.49	92.26	92.21	92.16	92.21	94.6	94.64	100	94.97	94.97	95.5	95.16	44.83	45.93	45	43.63	42.68	44.25	46.59	45.36	45.24	45.4	45.92	45.94	45.65	45.72	46.54	46.25
S_portschi	76.03	78.94	84.7	85.08	87.44	87.08	87.72	88.84	89.45	92.91	93.1	92.39	92.66	92.42	92.04	91.95	92.76	92.57	92.57	92.57	92.71	94.73	95.38	94.97	100	96.92	97.29	97.2	45.55	46.81	45.51	43.93	43.25	44.66	46.69	45.77	45.44	45.86	46.23	46.4	45.49	45.56	46.38	46.24
S_similis	76.01	78.1	84.01	84.49	87.19	86.63	86.89	88.79	88.73	93.14	92.23	91.67	92.27	92.22	91.85	91.9	92.66	92.48	92.33	92.33	92.47	94.54	95.9	94.97	96.92	100	97.58	97.43	45.13	46.44	45.72	44.06	43.08	44.65	46.69	45.77	45.43	45.86	46.23	46.35	45.45	45.52	46.34	46.2
S_africa	76.1	78.43	83.92	84.67	87.07	86.49	86.75	89.14	88.95	93.02	92.77	92.11	92.76	92.29	91.96	92.11	92.91	92.78	92.67	92.67	92.82	95.12	96.1	95.5	97.29	97.58	100	98.1	45.4	46.55	44.99	43.95	42.99	44.25	46.38	45.56	45.23	45.76	46.18	46.25	45.49	45.57	46.44	46.19
S_crassipa	75.66	78.83	84.36	84.69	87.01	86.45	87	89.23	89.07	92.91	92.81	92.2	92.9	92.61	92.33	92.38	93.23	93.1	92.9	92.86	93.05	95.06	95.57	95.16	97.2	97.43	98.1	100	45.13	46.39	45.14	43.98	42.98	44.24	46.38	45.72	45.38	45.75	46.18	46.3	69.71	69.65	70.21	70.46
B_mori	41.15	45.57	45.43	46.26	45.45	44.88	45.78	45.58	45.02	44.97	45.15	45.39	45.35	46.11	46.03	45.08	45.64	45.82	45.65	45.65	45.75	45.22	45.31	44.83	45.55	45.13	45.4	45.13	100	81.95	70.87	67	67	68.92	70.52	69.56	69.67	69.97	70.3	70.44	70.91	70.89	71.02	71.27
A_assamens	42.07	44.94	46.01	46.69	46.6	46.34	46.42	45.79	47.24	46.38	46.41	46.91	46.51	46.85	46.98	46.18	46.64	46.93	46.75	46.75	46.86	45.96	46.31	45.93	46.81	46.44	46.55	46.39	81.95	100	70.66	66.24	66.39	69.19	70.8	70.29	70.5	71.34	71.67	71.22	78.8	78.79	78.49	78.84
A_culicifa	41.39	45.35	44.24	45.26	46.29	45.75	45.04	45.49	44.72	45.65	44.91	45.54	45.13	45.64	45.45	45.07	45.58	45.72	45.54	45.64	45.59	45.18	45.22	45	45.51	45.72	44.99	45.14	70.87	70.66	100	74.99	74.57	76.15	78.17	78.2	78.2	78.98	79.53	79.26	81.72	81.86	81.09	82
G_pecorum	40.64	43.8	43.39	44.5	44.56	43.6	43.99	43.74	44.02	44.09	43.7	44.21	43.85	44.56	44.51	44.09	44.45	44.56	44.4	44.51	44.51	44.17	43.91	43.63	43.93	44.06	43.95	43.98	67	66.24	74.99	100	88.02	78.63	78.81	81.53	81.37	81.81	82.03	81.76	81.87	81.95	81.45	82.04
G_intestin	39	43.22	42.56	43.53	43.99	42.71	43.04	43.74	42.8	43.18	42.57	42.99	42.84	43.46	43.33	42.69	43.19	43.38	43.15	43.31	43.25	42.95	43.01	42.68	43.25	43.08	42.99	42.98	67	66.39	74.57	88.02	100	79.05	79.04	81.87	81.48	82.2	82.36	82.13	83.67	83.66	83.45	84.14
B_umbrosa	42.22	44.08	44.25	45.01	45.52	44.53	44.86	45.32	44.87	44.15	44.68	45.08	45.04	45.8	45.88	44.92	45.54	45.62	45.6	45.54	45.65	44.8	44.26	44.25	44.66	44.65	44.25	44.24	68.92	69.19	76.15	78.63	79.05	100	80.27	82.93	82.82	84.22	84.29	84.26	86.93	86.93	87.33	88.03
Blepharipa	43.37	46.63	46.47	47.4	47.61	47	47.03	47.48	46.83	46.65	46.7	47.35	46.96	47.53	47.6	47.04	47.55	47.73	47.48	47.53	47.53	46.47	46.4	46.59	46.69	46.69	46.38	46.38	70.52	70.8	78.17	78.81	79.04	80.27	100	87.49	87.76	87.65	88.38	87.97	92.02	91.97	91.91	92.33
A_grahami	42.06	45.47	45.25	46.33	46.31	45.33	45.71	46.53	45.29	45.73	45.89	45.97	46.2	46.02	46.05	45.66	46.02	46.36	46.08	46.18	46.18	45.55	45.43	45.36	45.77	45.77	45.56	45.72	69.56	70.29	78.2	81.53	81.87	82.93	87.49	100	96.11	92.53	93.02	92.47	92.99	92.94	91.78	92.06
S_albiceps	42.04	45.14	45.13	45.84	46.03	45.15	45.01	46.2	45.27	45.39	45.82	46.21	45.92	46.26	46.24	45.75	46.21	46.5	46.27	46.37	46.37	45.42	45.14	45.24	45.44	45.43	45.23	45.38	69.67	70.5	78.2	81.37	81.48	82.82	87.76	96.11	100	92.49	93.22	93.34	94.98	94.97	94.68	95.76
C_Phaonis	42.47	44.96	45.71	46.63	46.35	45.84	45.49	46.46	46.11	45.82	45.56	46.22	46.13	46.63	46.71	46.12	46.63	46.71	46.43	46.58	46.58	45.58	45.52	45.4	45.86	45.86	45.76	45.75	69.97	71.34	78.98	81.81	82.2	84.22	87.65	92.53	92.49	100	97.96	95.29	95.46	95.45	95.02	96.01
C_nigripes	42.89	45.38	45.87	46.89	46.88	46.15	45.81	46.78	46.38	46.19	46.14	46.59	46.6	47.21	47.29	46.54	47.21	47.24	47	47.16	47.16	46.11	45.94	45.92	46.23	46.23	46.18	46.18	70.3	71.67	79.53	82.03	82.36	84.29	88.38	93.02	93.22	97.96	100	95.91	97.3	97.3	95.77	95.29
L_coerulei	42.48	45.5	45.71	46.62	46.79	46.12	46.25	46.95	46.39	46.31	46.58	46.95	47.02	47.36	47.49	46.79	47.36	47.49	47.21	47.36	47.36	46.28	46.22	45.94	46.4	46.35	46.25	46.3	70.44	71.22	79.26	81.76	82.13	84.26	87.97	92.47	93.34	95.29	95.91	100	100	99.91	96.35	96.25
L_illustri	41.73	44.89	45.07	46.04	46.31	45.6	45.77	46.55	46.04	45.32	46.02	46.56	46.58	46.97	47.1	46.21	46.92	47.15	46.72	46.87	46.87	45.68	45.36	45.14	45.65	45.49	45.45	45.49	69.71	70.91	78.8	81.72	81.87	83.67	86.93	92.02	92.99	94.98	95.46	97.3	99.91	100	96.35	96.25
L_caesar	41.75	44.92	45.09	46.07	46.39	45.62	45.8	46.62	46.12	45.4	46.1	46.64	46.66	47.05	47.18	46.28	47	47.23	46.79	46.95	46.95	45.76	45.44	45.22	45.72	45.56	45.52	45.57	69.65	70.89	78.79	81.86	81.95	83.66	86.93	91.97	92.94	94.97	95.45	97.3	96.35	96.35	100	97.34
C_chinghai	42.73	45.8	46.05	46.92	46.72	45.84	46.49	47.45	46.74	46.39	46.69	47	47.12	47.36	47.49	46.74	47.42	47.6	47.21	47.37	47.37	46.42	46.36	45.97	46.54	46.38	46.34	46.44	70.21	71.02	78.49	81.09	81.45	83.45	87.33	91.91	91.78	94.68	95.02	95.77	96.25	96.25	97.34	100
C_vomitori	42.9	45.14	45.86	46.89	46.58	45.81	46.4	47.11	46.66	46.2	46.45	46.87	46.83	47.44	47.52	46.76	47.44	47.62	47.18	47.34	47.34	46.39	46.11	45.99	46.25	46.24	46.2	46.19	70.46	71.27	78.84	82	82.04	84.14	88.03	92.33	92.06	95.76	96.01	95.29

## Sheet: E
										Percentage Identity Matrix of PCG
		B_mori	A_assamens	B_minax	B_umbrosa	G_pecorum	G_intestin	C_pipiens	A_culicifa	L_bryoniae	L_sativae	H_lineatum	R_goerling	D_hominis	E_sorbilla	Blepharipa	E_flavipal	S_impatien	R_pernix	S_africa	S_peregrin	S_crassipa	S_melanura	S_portschi	S_similis	S_albiceps	C_hominivo	P_terraeno	C_albiceps	C_rufifaci	C_nigripes	C_putoria	C_bezziana	C_saffrane	C_megaceph	C_pinguis	C_phaonis	C_vomitori	A_grahami	C_chinghai	L_coerulei	H_ligurrie	L_porphyri	L_illustri	L_caesar
	B_mori	100	83.31	67.93	69.87	69.99	69.11	73.55	74.08	73.82	73.52	73.4	73.66	73.56	74.85	74.52	75.46	72.68	73.76	73.02	72.73	73.42	72.93	73.2	73.23	73.3	73.38	72.94	73.84	74.04	73.31	72.91	73.37	73.12	73.19	72.71	72.78	73.54	73.96	72.67	73.14	73.55	72.9	73.58	73.57
	A_assamens	83.31	100	67.66	69.69	69.95	69.44	74.19	74.6	73.88	73.66	73.96	74.27	73.88	75.14	74.68	75.84	73.63	74.42	74.13	73.36	74.05	73.89	74.02	74.24	74.19	74.21	73.86	75.12	75.06	74.24	74	73.96	73.94	73.96	73.67	73.64	74.43	74.54	73.19	74.46	74.73	73.91	74.59	74.54
	B_minax	67.93	67.66	100	79.69	73.69	73.68	70.99	71.19	73.01	73.14	72.98	73.74	74.4	74.38	72.95	73.38	75.58	75.02	75.09	74.84	75.19	75.52	74.9	75.05	75.08	75.45	74.87	75.1	75.17	74.85	75.18	75.18	74.85	74.84	74.77	74.9	75.04	75.16	73.72	74.98	75.05	74.98	74.67	74.88
	B_umbrosa	69.87	69.69	79.69	100	74.3	74.32	73.5	73.77	75.17	75.27	74.79	75.44	76.04	76.94	75.57	76.29	76.8	77.23	77.25	76.76	77.27	77.09	76.89	76.86	76.82	77.35	76.94	77.5	77.6	76.88	77.3	77.16	76.9	76.85	76.94	76.89	77.26	77.34	75.94	77.36	77.02	77.34	77.45	77.31
	G_pecorum	69.99	69.95	73.69	74.3	100	84.77	72.69	72.9	74.38	74.46	76.1	76.63	77.78	76.67	76.07	77.47	77.87	78.61	78.25	77.65	78.25	78.26	78.16	78.37	78.15	78.63	78.66	78.93	79	78.79	78.75	79.01	78.83	78.88	78.51	78.44	78.63	78.75	77.3	78.47	78.43	77.93	78.42	78.36
	G_intestin	69.11	69.44	73.68	74.32	84.77	100	72.38	72.79	74.07	73.87	75.72	76.66	77.33	75.83	75.57	76.96	77.91	78.14	78.23	77.51	77.95	78.41	78.01	78.1	78.27	78.21	78.25	78.6	78.69	78.43	78.6	78.4	78.39	78.4	78.26	78.28	78.19	78.22	77.03	78.12	78.41	78.06	77.96	78.08
	C_pipiens	73.55	74.19	70.99	73.5	72.69	72.38	100	84.74	76.91	76.71	76.7	77.42	77.52	78.95	77.81	79.11	77.19	78.75	77.62	77.45	77.89	77.78	78.11	78.15	78.38	78.3	78.02	78.98	78.96	78.87	78.47	78.23	78.2	78.21	78.07	78.11	78.65	78.98	77.51	78.39	78.71	77.65	78.4	78.49
	A_culicifa	74.08	74.6	71.19	73.77	72.9	72.79	84.74	100	77.19	77.45	76.36	77.76	77.4	78.83	77.71	79.5	77.41	78.81	77.98	77.89	78.44	78.14	78.4	78.62	78.62	78.52	78.57	79.26	79.23	79.03	78.7	78.44	78.34	78.4	78.05	78.07	78.84	79.14	77.67	78.62	78.95	77.94	78.79	78.78
	L_bryoniae	73.82	73.88	73.01	75.17	74.38	74.07	76.91	77.19	100	86.5	77.73	78.86	78.42	80.24	78.7	80.17	78.53	79.45	79.11	78.29	79.56	79.05	79.34	79.67	79.23	79.34	79.2	80.28	80.33	79.28	79.49	79.31	79.02	79.09	78.7	78.79	79.55	79.83	78.41	79.28	79.88	79	79.51	79.55
	L_sativae	73.52	73.66	73.14	75.27	74.46	73.87	76.71	77.45	86.5	100	77.38	78.1	78.53	79.99	78.34	79.82	78.37	79.41	78.94	78.46	79.17	79.05	79.37	79.42	79.19	78.97	79.36	79.83	79.88	79.56	79.33	79.42	78.92	78.98	78.81	78.88	79.74	79.76	78.36	79.55	80.02	78.74	79.7	79.68
	H_lineatum	73.4	73.96	72.98	74.79	76.1	75.72	76.7	76.36	77.73	77.38	100	81.07	81.35	81.44	81.09	82.4	81.03	82.2	81.48	81.58	81.94	82	81.75	82.18	82.18	82.47	82.22	82.92	82.99	82.54	82.26	82.19	82.39	82.44	82.01	82.04	82.94	82.92	81.47	82.53	82.95	82.08	82.95	82.88
	R_goerling	73.66	74.27	73.74	75.44	76.63	76.66	77.42	77.76	78.86	78.1	81.07	100	82.21	82.64	82.6	83.98	82.74	84.06	83.26	82.73	83.59	83.49	83.59	83.78	83.41	84.44	84.25	85.21	85.19	84.54	84.33	84.07	84.23	84.24	83.62	83.75	85.08	85.1	83.57	84.21	84.81	83.66	84.48	84.55
	D_hominis	73.56	73.88	74.4	76.04	77.78	77.33	77.52	77.4	78.42	78.53	81.35	82.21	100	82.96	81.89	83.89	83.56	84.39	84.27	83.66	84.37	84.24	84.25	84.47	84.54	84.3	84.05	85.08	85.22	84.64	84.43	84.31	84.06	84.11	83.73	83.8	84.68	84.74	83.23	84.42	84.62	83.83	84.5	84.55
	E_sorbilla	74.85	75.14	74.38	76.94	76.67	75.83	78.95	78.83	80.24	79.99	81.44	82.64	82.96	100	83.36	85.45	82.9	84.55	83.47	83.19	83.55	83.34	83.78	83.96	83.93	84.56	84.58	85.59	85.6	84.78	84.88	84.34	84.19	84.15	83.89	83.85	85.51	85.54	83.96	84.83	85.21	84.11	85.32	85.16
	Blepharipa	74.52	74.68	72.95	75.57	76.07	75.57	77.81	77.71	78.7	78.34	81.09	82.6	81.89	83.36	100	86.26	82.07	83.83	82.7	82.5	83.14	82.76	83.2	83.39	82.92	83.25	83.45	84.35	84.26	83.58	83.47	83.33	83.32	83.34	83.03	83.14	84.26	84.43	82.91	83.73	83.84	83.27	83.94	84.02
	E_flavipal	75.46	75.84	73.38	76.29	77.47	76.96	79.11	79.5	80.17	79.82	82.4	83.98	83.89	85.45	86.26	100	83.3	85.33	84.24	83.91	84.68	84.32	84.89	84.98	84.73	85.33	85.1	86.31	86.3	85.85	85.55	85.1	85.12	85.11	84.78	84.78	85.71	85.94	84.49	85.44	85.8	84.93	85.66	85.6
	S_impatien	72.68	73.63	75.58	76.8	77.87	77.91	77.19	77.41	78.53	78.37	81.03	82.74	83.56	82.9	82.07	83.3	100	89.54	90.25	89.99	90.54	90.39	89.76	90.69	90.54	86.81	86.66	87.16	87.15	86.61	86.71	86.57	86.6	86.57	86.45	86.41	86.86	86.55	84.95	86.65	86.99	86.85	87.46	87.45
	R_pernix	73.76	74.42	75.02	77.23	78.61	78.14	78.75	78.81	79.45	79.41	82.2	84.06	84.39	84.55	83.83	85.33	89.54	100	90.24	89.55	90.6	90.55	90.19	90.88	90.6	87.93	88.23	88.77	88.91	88.52	88.57	88.15	88.44	88.44	88.1	88.05	88.93	88.63	87.12	88.07	88.63	88.09	88.95	89.05
	S_africa	73.02	74.13	75.09	77.25	78.25	78.23	77.62	77.98	79.11	78.94	81.48	83.26	84.27	83.47	82.7	84.24	90.25	90.24	100	90.8	92.21	91.76	91.18	92.36	92.11	87.35	87.24	88.01	88.09	87.29	87.36	87.27	87.25	87.33	87.07	87.1	87.85	87.28	85.65	87	87.61	87.37	88.17	88.18
	S_peregrin	72.73	73.36	74.84	76.76	77.65	77.51	77.45	77.89	78.29	78.46	81.58	82.73	83.66	83.19	82.5	83.91	89.99	89.55	90.8	100	91.25	91.48	91.26	92.39	92.09	86.79	87.17	87.65	87.51	86.61	86.91	86.64	86.86	86.84	86.79	86.81	87.37	86.87	85.35	86.66	87.2	86.69	87.47	87.54
	S_crassipa	73.42	74.05	75.19	77.27	78.25	77.95	77.89	78.44	79.56	79.17	81.94	83.59	84.37	83.55	83.14	84.68	90.54	90.6	92.21	91.25	100	91.9	91.59	92.63	92.23	87.38	87.63	88.1	88.25	87.56	87.66	87.58	87.62	87.65	87.34	87.42	87.82	87.59	86.02	87.21	87.85	87.29	87.98	88.01
	S_melanura	72.93	73.89	75.52	77.09	78.26	78.41	77.78	78.14	79.05	79.05	82	83.49	84.24	83.34	82.76	84.32	90.39	90.55	91.76	91.48	91.9	100	91.46	92.83	92.42	87.39	87.57	88.09	88	87.64	87.36	87.51	87.41	87.43	86.98	87.1	87.66	87.41	85.9	87.24	87.67	87.36	88.14	88.08
	S_portschi	73.2	74.02	74.9	76.89	78.16	78.01	78.11	78.4	79.34	79.37	81.75	83.59	84.25	83.78	83.2	84.89	89.76	90.19	91.18	91.26	91.59	91.46	100	92.91	92.31	87.22	87.53	88.24	88.17	87.4	87.38	87.19	87.46	87.46	87.1	87.1	87.95	87.63	86.1	87.31	87.9	87.3	88.14	88.14
	S_similis	73.23	74.24	75.05	76.86	78.37	78.1	78.15	78.62	79.67	79.42	82.18	83.78	84.47	83.96	83.39	84.98	90.69	90.88	92.36	92.39	92.63	92.83	92.91	100	93.47	87.39	87.53	88.38	88.41	87.6	87.58	87.48	87.62	87.69	87.2	87.25	87.94	87.72	86.19	87.56	87.95	87.39	88.43	88.23
	S_albiceps	73.3	74.19	75.08	76.82	78.15	78.27	78.38	78.62	79.23	79.19	82.18	83.41	84.54	83.93	82.92	84.73	90.54	90.6	92.11	92.09	92.23	92.42	92.31	93.47	100	87.58	87.86	88.46	88.48	87.99	88.17	87.71	87.83	87.85	87.49	87.42	88.34	87.95	86.31	87.72	88.07	87.56	88.27	88.37
	C_hominivo	73.38	74.21	75.45	77.35	78.63	78.21	78.3	78.52	79.34	78.97	82.47	84.44	84.3	84.56	83.25	85.33	86.81	87.93	87.35	86.79	87.38	87.39	87.22	87.39	87.58	100	90.1	90.1	90.07	90.08	90.16	89.7	90.05	90.03	89.76	89.75	89.78	89.47	88.02	89.09	89.46	89.2	90.02	89.93
	P_terraeno	72.94	73.86	74.87	76.94	78.66	78.25	78.02	78.57	79.2	79.36	82.22	84.25	84.05	84.58	83.45	85.1	86.66	88.23	87.24	87.17	87.63	87.57	87.53	87.53	87.86	90.1	100	91.53	91.3	91.73	92.31	91.76	92.1	92.06	91.92	91.78	90.75	90.04	88.47	90.14	90.74	90.05	91.18	91.08
	C_albiceps	73.84	75.12	75.1	77.5	78.93	78.6	78.98	79.26	80.28	79.83	82.92	85.21	85.08	85.59	84.35	86.31	87.16	88.77	88.01	87.65	88.1	88.09	88.24	88.38	88.46	90.1	91.53	100	96.73	92.29	92.65	91.91	92.16	92.16	91.77	91.67	90.82	90.6	88.99	90.23	90.73	90.07	91.2	91.21
	C_rufifaci	74.04	75.06	75.17	77.6	79	78.69	78.96	79.23	80.33	79.88	82.99	85.19	85.22	85.6	84.26	86.3	87.15	88.91	88.09	87.51	88.25	88	88.17	88.41	88.48	90.07	91.3	96.73	100	92.34	92.47	91.69	91.88	91.96	91.59	91.52	90.99	90.57	88.87	90.3	90.79	89.91	91.01	91.01
	C_nigripes	73.31	74.24	74.85	76.88	78.79	78.43	78.87	79.03	79.28	79.56	82.54	84.54	84.64	84.78	83.58	85.85	86.61	88.52	87.29	86.61	87.56	87.64	87.4	87.6	87.99	90.08	91.73	92.29	92.34	100	93.43	92.4	93.09	93.17	92.84	92.66	91.09	90.42	88.88	89.67	90.61	89.61	90.9	90.96
	C_putoria	72.91	74	75.18	77.3	78.75	78.6	78.47	78.7	79.49	79.33	82.26	84.33	84.43	84.88	83.47	85.55	86.71	88.57	87.36	86.91	87.66	87.36	87.38	87.58	88.17	90.16	92.31	92.65	92.47	93.43	100	93.1	93.93	93.85	93.7	93.48	91.46	90.58	88.99	90.06	91.18	90.24	91.54	91.48
	C_bezziana	73.37	73.96	75.18	77.16	79.01	78.4	78.23	78.44	79.31	79.42	82.19	84.07	84.31	84.34	83.33	85.1	86.57	88.15	87.27	86.64	87.58	87.51	87.19	87.48	87.71	89.7	91.76	91.91	91.69	92.4	93.1	100	95.31	95.27	95.12	95.03	90.43	89.91	88.37	89.2	90.15	89.51	90.74	90.61
	C_saffrane	73.12	73.94	74.85	76.9	78.83	78.39	78.2	78.34	79.02	78.92	82.39	84.23	84.06	84.19	83.32	85.12	86.6	88.44	87.25	86.86	87.62	87.41	87.46	87.62	87.83	90.05	92.1	92.16	91.88	93.09	93.93	95.31	100	99.67	97.24	96.88	90.81	90.13	88.55	89.76	90.42	90.09	91.3	91.28
	C_megaceph	73.19	73.96	74.84	76.85	78.88	78.4	78.21	78.4	79.09	78.98	82.44	84.24	84.11	84.15	83.34	85.11	86.57	88.44	87.33	86.84	87.65	87.43	87.46	87.69	87.85	90.03	92.06	92.16	91.96	93.17	93.85	95.27	99.67	100	97.26	96.94	90.79	90.17	88.58	89.71	90.47	90.08	91.26	91.23
	C_pinguis	72.71	73.67	74.77	76.94	78.51	78.26	78.07	78.05	78.7	78.81	82.01	83.62	83.73	83.89	83.03	84.78	86.45	88.1	87.07	86.79	87.34	86.98	87.1	87.2	87.49	89.76	91.92	91.77	91.59	92.84	93.7	95.12	97.24	97.26	100	98.51	90.48	89.95	88.35	89.4	90.3	89.89	90.88	90.87
	C_phaonis	72.78	73.64	74.9	76.89	78.44	78.28	78.11	78.07	78.79	78.88	82.04	83.75	83.8	83.85	83.14	84.78	86.41	88.05	87.1	86.81	87.42	87.1	87.1	87.25	87.42	89.75	91.78	91.67	91.52	92.66	93.48	95.03	96.88	96.94	98.51	100	90.4	89.85	88.25	89.37	90.21	89.89	90.84	90.79
	C_vomitori	73.54	74.43	75.04	77.26	78.63	78.19	78.65	78.84	79.55	79.74	82.94	85.08	84.68	85.51	84.26	85.71	86.86	88.93	87.85	87.37	87.82	87.66	87.95	87.94	88.34	89.78	90.75	90.82	90.99	91.09	91.46	90.43	90.81	90.79	90.48	90.4	100	94.64	92.78	91.14	91.77	91.32	92.47	92.52
	A_grahami	73.96	74.54	75.16	77.34	78.75	78.22	78.98	79.14	79.83	79.76	82.92	85.1	84.74	85.54	84.43	85.94	86.55	88.63	87.28	86.87	87.59	87.41	87.63	87.72	87.95	89.47	90.04	90.6	90.57	90.42	90.58	89.91	90.13	90.17	89.95	89.85	94.64	100	97.79	90.9	91.28	90.78	91.54	91.64
	C_chinghai	72.67	73.19	73.72	75.94	77.3	77.03	77.51	77.67	78.41	78.36	81.47	83.57	83.23	83.96	82.91	84.49	84.95	87.12	85.65	85.35	86.02	85.9	86.1	86.19	86.31	88.02	88.47	88.99	88.87	88.88	88.99	88.37	88.55	88.58	88.35	88.25	92.78	97.79	100	89.43	89.83	89.29	90.19	90.12
	L_coerulei	73.14	74.46	74.98	77.36	78.47	78.12	78.39	78.62	79.28	79.55	82.53	84.21	84.42	84.83	83.73	85.44	86.65	88.07	87	86.66	87.21	87.24	87.31	87.56	87.72	89.09	90.14	90.23	90.3	89.67	90.06	89.2	89.76	89.71	89.4	89.37	91.14	90.9	89.43	100	91.46	91.31	92.24	92.29
	H_ligurrie	73.55	74.73	75.05	77.02	78.43	78.41	78.71	78.95	79.88	80.02	82.95	84.81	84.62	85.21	83.84	85.8	86.99	88.63	87.61	87.2	87.85	87.67	87.9	87.95	88.07	89.46	90.74	90.73	90.79	90.61	91.18	90.15	90.42	90.47	90.3	90.21	91.77	91.28	89.83	91.46	100	91.53	92.63	92.79
	L_porphyri	72.9	73.91	74.98	77.34	77.93	78.06	77.65	77.94	79	78.74	82.08	83.66	83.83	84.11	83.27	84.93	86.85	88.09	87.37	86.69	87.29	87.36	87.3	87.39	87.56	89.2	90.05	90.07	89.91	89.61	90.24	89.51	90.09	90.08	89.89	89.89	91.32	90.78	89.29	91.31	91.53	100	94.37	94.42
	L_illustri	73.58	74.59	74.67	77.45	78.42	77.96	78.4	78.79	79.51	79.7	82.95	84.48	84.5	85.32	83.94	85.66	87.46	88.95	88.17	87.47	87.98	88.14	88.14	88.43	88.27	90.02	91.18	91.2	91.01	90.9	91.54	90.74	91.3	91.26	90.88	90.84	92.47	91.54	90.19	92.24	92.63	94.37	100	98.54
	L_caesar	73.57	74.54	74.88	77.31	78.36	78.08	78.49	78.78	79.55	79.68	82.88	84.55	84.55	85.16	84.02	85.6	87.45	89.05	88.18	87.54	88.01	88.08	88.14	88.23	88.37	89.93	91.08	91.21	91.01	90.96	91.48	90.61	91.28	91.23	90.87	90.79	92.52	91.64	90.12	92.29	92.79	94.42	98.54	100
