# Supplementary material for: Mitogenome-wise codon usage pattern from comparative analysis of the first mitogenome of Blepharipa sp. (Muga uzifly) with other Oestroid flies
Source: Sci Rep. 2022 Apr 29;12:7028. doi: 10.1038/s41598-022-10547-8 (PMC9054809; doi:10.1038/s41598-022-10547-8)
Supplement: Supplementary file 5 — Supplementary Information 5. [file 41598_2022_10547_MOESM5_ESM.xlsx]

## Sheet: Title
											Mitogenome-wise codon usage pattern from comparative analysis of the first mitogenome of Blepharipa sp. (Muga uzifly) with other Oestroid flies
											Debajyoti Kabiraja, Hasnahana Chetiaa, Adhiraj Natha, Pragya Sharmac, Ponnala Vimal Mosaharib, Deepika Singha, Palash Duttad, Kartik Neogd, Utpal Boraa, b*
			a Bioengineering Research Laboratory, Department of Biosciences and bioengineering,
			Indian Institute of Technology Guwahati, Assam, India
			b Centre for the Environment, Indian Institute of Technology Guwahati, Assam, India
			c Department of Bioengineering and Technology, Gauhati University Institute of Science and Technology (GUIST), Gauhati University, Guwahati, Assam, India
			d Biotechnology Section, Central Muga Eri Research & Training Institute (CMER&TI), Lahdoigarh, Jorhat, Assam, India
			*Corresponding author: ubora@iitg.ac.in
		Supplementary Data 4: Overlapping sequences and Intergenic spacers
		A	Various overlapping (OL) sequences across Oestroidea superfamily
		B	Most frequent OLs of Oestroidea superfamily
		C	Various Intergenic spacers (IGS) across Oestroidea superfamily
		D	Most frequent IGSs of Oestroidea superfamily

## Sheet: A
						Various overlapping (OL) sequences across Oestroidea superfamily
	Total	CR-trnI	trnI-trnQ	trnQ-trnM	nad2-trnW	trnW-trnC	trnY-cox1	cox1-trnL2	cox2-trnK	trnK-trnV	trnV-trnD	trnK-trnD	atp8-atp6	atp6-cox3	trnG-nad3	nad3-trnA	trnA-trnR	trnR-trnN	trnN-trnS	trnS1-trnE	trnF-nad5	trnH-nad4	nad4-nad4l	nad4l-trnT	trnT-trnP	nad6-cytb	cytb-trnS2	nad1-trnL1	trnL1-lrRNA	lrRNA-trnV	trnV-srRNA		No. Ols	Max	Min
Aldrichina grahami	39		4		2	8	2					1	7		3		1		1				7			1	2						12	8	1
Blepharipa sp.	35		3	1		8	2						7	1	3								7			1	2						10	8	1
Calliphora chinghaiensis	75		1		2	8	2					1	7	44									7			1	2						10	44	1
Calliphora vomitoria	16		3		3	8	2																										4	8	2
Chrysomya albiceps	27			1		8	2						7				1		1				7										7	8	1
Chrysomya bezziana	29					8	2					1	7	1			1		1				7			1							9	8	1
Chrysomya megacephala	28					8	2					1	7				1		1				7			1							8	8	1
Chrysomya nigripes	37				2	8	2					2	7	1	3		1		1				7			1	2						12	8	1
Chrysomya phaonis	28					8	2					1	7				1		1				7			1							8	8	1
Chrysomya pinguis	28					8	2					1	7				1		1				7			1							8	8	1
Chrysomya putoria	35				2	8	2						7	1	3		1		1				7			1	2						11	8	1
Chrysomya rufifacies	31		3	1		8	2					1	7				1		1				7										9	8	1
Chrysomya saffranea	28					8	2					1	7				1		1				7			1							8	8	1
Cochliomyia hominivorax	44	3			2	8	2	5				1	7	1	3		1		1				7			1	2						14	8	1
Dermatobia hominis	102			1	2	8	2			3	64		6	1		2	1		1	1			7			1	2						15	64	1
Elodia flavipalpis	33		3		2	8						1	7	1								1	7			1	2						10	8	1
Exorista sorbillans	24		3			8						1	7										1						3	1			7	8	1
Gasterophilus intestinalis	34		3	2	2	8	2					1	7				1		2	1	1	1	1		1	1							15	8	1
Gasterophilus pecorum	26		3		2		2					1	7	1	3							1	1			1	2		1		1		13	7	1
Hemipyrellia ligurriens	33		3			8	2					1	7	1			1		1	1			7			1							11	8	1
Hypoderma lineatum	48		3	1	2	8	2					1	7	1	3	1			1				7	8		1	2						15	8	1
Lucilia caesar	84		3		2	8			3				7	1									7			1	2	12	34	2	2		13	34	1
Lucilia coeruleiviridis	37		3		2	8						1	7	1	3		1						7			1	2				1		12	8	1
Lucilia illustris	72	1	3		2	8							7		3								7			1	2		34	2	2		12	34	1
Lucilia porphyrina	32		3			8	2					1	7	1			1		1				7			1							10	8	1
Protophormia terraenovae	32		3			8	2					1	7	1			1		1				7			1							10	8	1
Ravinia pernix	43		3	1	2	8	2						7		3		1		1				7			1	2			4	1		14	8	1
Rutilia goerlingiana	32		3			8	2					1	7	1			1		1				7			1							10	8	1
Sarcophaga africa	45		3	1	2	8	2					1	7	1		2	1		1		1		7			1	2			4	1		17	8	1
Sarcophaga albiceps	40		3	1	2	8	2					1	7		3		1						7		2	1	2						13	8	1
Sarcophaga crassipalpis	57		4	1	3	9	2		1			2	7	1	4	2	1	1	2		1		7		3	1	2		2		1		21	9	1
Sarcophaga impatiens	40		3	1	2	8	2						7	1	3		1		1				7			1	2				1		14	8	1
Sarcophaga melanura	35				2	8	2					1	7					4					7			1	3						9	8	1
Sarcophaga peregrina	43		3	1	2	8	2					1	7		3		1		1				7			1	2			4			14	8	1
Sarcophaga portschinskyi	38		3	1	2	8	2					1	7		3				1				7			1	2						12	8	1
Sarcophaga similis	38		3	1	2	8	2					1	7		3				1				7			1	2						12	8	1
Largest	102	2	25	14	23	35	31	1	2	1	1	27	35	19	16	4	24	2	25	3	3	3	35	1	3	32	22	1	5	6	8	0	21	36	36
Smallest	16																																4	7	1

## Sheet: B
	Most frequent OLs of Oestroidea superfamily
		tRNATrp-tRNACys		atp8-atp6		nad4-nad4l
		Range	Length	Range	Length	Range	Length
Aldrichina grahami	NC_026996	1285..1292	8	4004..4010	7	9447..9453	7
Blepharipa sp.	KY644698	1401..1408	8	4126..4132	7	9630..9636	7
Calliphora chinghaiensis	NC_029215	1289..1296	8	4012..4018	7	9453..9459	7
Calliphora vomitoria	NC_028411	1286..1293	8
Chrysomya albiceps	NC_019631	1281..1288	8	4010..4016	7	9450..9456	7
Chrysomya bezziana	NC_019632	1291..1298	8	4016..4022	7	9465..9471	7
Chrysomya megacephala	NC_019633	1292..1299	8	4016..4022	7	9469..9475	7
Chrysomya nigripes	NC_028412	1293..1300	8	4042..4048	7	9491..9497	7
Chrysomya phaonis	NC_031381	1290..1297	8	4013..4019	7	9466..9472	7
Chrysomya pinguis	NC_025338	1292..1299	8	4019..4025	7	9475..9481	7
Chrysomya putoria	NC_002697	1285..1292	8	4012..4018	7	9454..9460	7
Chrysomya rufifacies	NC_019634	1276..1283	8	4004..4010	7	9453..9459	7
Chrysomya saffranea	NC_019635	1292..1299	8	4016..4022	7	9469..9475	7
Cochliomyia hominivorax	NC_002660	2481..2488	8	5196..5202	7	10651..10657	7
Dermatobia hominis	NC_006378	1296..1303	8	4005..4010	6	9445..9451	7
Elodia flavipalpis	NC_018118	1276..1283	8	4006..4012	7	9449..9455	7
Exorista sorbillans	NC_014704	1281..1288	8	4020..4026	7	9488..9488	1
Gasterophilus intestinalis	NC_029834	2148..2155	8	4857..4863	7	10300..10300	1
Gasterophilus pecorum	NC_029812			4006..4012	7	9449..9449	1
Hemipyrellia ligurriens	NC_019638	1285..1292	8	4006..4012	7	9444..9450	7
Hypoderma lineatum	NC_013932	1273..1280	8	3985..3991	7	9422..9428	7
Lucilia caesar	NC_028057	2414..2421	8	5137..5143	7	10580..10586	7
Lucilia coeruleiviridis	NC_029486	1282..1289	8	4002..4008	7	9448..9454	7
Lucilia illustris	NC_028056	2414..2421	8	5137..5143	7	10579..10585	7
Lucilia porphyrina	NC_019637	1293..1300	8	4013..4019	7	9455..9461	7
Protophormia terraenovae	NC_019636	1282..1289	8	4000..4006	7	9441..9447	7
Ravinia pernix	NC_026196	1276..1283	8	4004..4010	7	9443..9449	7
Rutilia goerlingiana	NC_019640	1278..1285	8	3997..4003	7	9416..9422	7
Sarcophaga africa	NC_025944	1276..1283	8	4002..4008	7	9439..9445	7
Sarcophaga albiceps	NC_028413	1276..1283	8	4001..4007	7	9439..9445	7
Sarcophaga crassipalpis	NC_026667	1275..1283	9	4002..4008	7	9438..9444	7
Sarcophaga impatiens	NC_017605	1276..1283	8	4001..4007	7	9441..9447	7
Sarcophaga melanura	NC_026112	1290..1297	8	4015..4021	7	9462..9468	7
Sarcophaga peregrina	NC_023532	1277..1284	8	4001..4007	7	9435..9441	7
Sarcophaga portschinskyi	NC_025574	1275..1282	8	4002..4008	7	9442..9448	7
Sarcophaga similis	NC_025573	1275..1282	8	4001..4007	7	9437..9443	7

## Sheet: C
								Various Intergenic spacers (IGS) across Oestroidea superfamily
	Toal Length	trnI-trnQ	trnQ-trnM	nad2-trnW	trnC-trnY	trnY-cox1	cox1-trnL2	trnL2-cox2	cox2-trnK	trnK-trnD	trnD-atp8	atp6-cox3	cox3-trnG	nad3-trnA	trnA-trnR	trnR-trnN	trnN-trnE	trnS1-trnE	trnE-trnF	trnF-nad5	nad5-trnH	trnH-nad4	nad4l-trnT	trnT-trnP	trnP-nad6	nad6-cytb	trnS2-nad1	nad1-trnL1	trnL1-lrRNA	lrRNA-trnV	trnV-srRNA	max	min	No. of spacer region	Avg length
Aldrichina grahami	90		8		4			5					7	2				1	18		15		2		2		16	10				18	1	12	7.5
Calliphora chinghaiensis	169		9		4			5					7	2	9		70		17	1	15		2		2		16	10				70	1	14	12.0714
Calliphora vomitoria	91		9		5			5					6	2				1	18		15		2		2		16	10				18	1	12	7.58333
Chrysomya albiceps	99	2			12			5					6	2					18		15		8		2	3	16	10				18	2	12	8.25
Chrysomya bezziana	105	4	7		9			5					7	2		8			18		15		2		2		16	10				18	2	13	8.07692
Chrysomya megacephala	96	4	8		7			5				4	6	2		7			18		15		2		2		16					18	2	13	7.38462
Chrysomya nigripes	127	4	9		31			5					6	9					18		15		2		2		16	10				31	2	12	10.5833
Chrysomya phaonis	105	4	8		7			5				4	6	2		6			18		15		2		2		16	10				18	2	14	7.5
Chrysomya pinguis	108	4	8		10			5				4	6	2		6			18		15		2		2		16	10				18	2	14	7.71429
Chrysomya putoria	86		5					6					6	2		1		1	18		15		2		2		16	10	2			18	1	13	6.61538
Chrysomya rufifacies	103				11			5				4	6	2		3			18		15		8		2	3	16	10				18	2	13	7.92308
Chrysomya saffranea	105	4	8		7			5				4	6	2		6			18		15		2		2		16	10				18	2	14	7.5
Cochliomyia hominivorax	120	13	16		1			4					6	1		15			18		15		2		2		16	10	1			18	1	14	8.57143
Hemipyrellia ligurriens	80		8		3			5					6	1					18		9		2		2		16	10				18	1	11	7.27273
Lucilia caesar	128		15		2	34		8					6	2				4	18		9		2		2		16	10				34	2	13	9.84615
Lucilia coeruleiviridis	101		5		2	1		5					6	2		4		2	18	6	15		2	1	1		16	10	4	1		18	1	18	5.61111
Lucilia illustris	151		16		2	34		8				22	6	2				4	18		9		2		2		16	10				34	2	14	10.7857
Lucilia porphyrina	93		16		2			7					7	2				2	18		9		2		2		16	10				18	2	12	7.75
Protophormia terraenovae	83		5		2			5					6	2					18		15		2		2		16	10				18	2	11	7.54545
Dermatobia hominis	92	18						4					9			3			18		15		2		5		16	1			1	18	1	11	8.36364
Gasterophilus intestinalis	107							3				28	5	3		2			20		15		1				20	10				28	1	10	10.7
Gasterophilus pecorum	104		13		9			3					6			2			20		15		2		2		18	10		4		20	2	12	8.66667
Hypoderma lineatum	174				3			4	4				6		5				17		15	1			5		102	10	2			102	1	12	14.5
Ravinia pernix	88				9			4		3			6	1				1	18		15		2		2		16	10	1			18	1	13	6.76923
Sarcophaga africa	87				9			7					6					1	18		15		2		2		16	10	1			18	1	11	7.90909
Sarcophaga albiceps	102				9			6				16	6	1				2	18		15		1		2		16	10				18	1	12	8.5
Sarcophaga crassipalpis	80				9			6					5						18		15		1		1		16	9				18	1	9	8.88889
Sarcophaga impatiens	87				9			6					6	1				1	18		15		2		2		16	10	1			18	1	12	7.25
Sarcophaga melanura	117	2	8		9			6			4	16	6	1	1			1	18		15		2		2		16	10				18	1	16	7.3125
Sarcophaga peregrina	95				9			5				12	6					1	16		15		2		2		16	10	1			16	1	12	7.91667
Sarcophaga portschinskyi	105				9			7				16	6	1				1	20		15		2		2		16	10				20	1	12	8.75
Sarcophaga similis	106				10			6				16	6	1	3			1	18		15		2		2		16	10				18	1	13	8.15385
Blepharipa sp.	139			5	6			7					9	2	6	5		19	40	4	15		2		2		16	1				40	1	15	9.26667
Elodia flavipalpis	90		6		1	6		4					6		2	11			18		15		2		2		16	1				18	1	13	6.92308
Exorista sorbillans	124		3		14	5	2	5	5			6	6	3	6				18	3	15		2		2	3	16	10				18	2	18	6.88889
Rutilia goerlingiana	85		2		10			5					6						17		15		2		2		15	11				17	2	10	8.5
																																			8.37067
Largest	174
Smallest	80

## Sheet: D
		Most frequent IGSs of Oestroidea superfamily
		trnL2-cox2	cox3-trnG	trnE-trnF	nad5-trnH	trnS2-nad1
		Length	Length	Length	Length	Length
Aldrichina grahami	NC_026996	5	7	18	15	16
Blepharipa sp.	KY644698	7	9	40	15	16
Calliphora chinghaiensis	NC_029215	5	7	17	15	16
Calliphora vomitoria	NC_028411	5	6	18	15	16
Chrysomya albiceps	NC_019631	5	6	18	15	16
Chrysomya bezziana	NC_019632	5	7	18	15	16
Chrysomya megacephala	NC_019633	5	6	18	15	16
Chrysomya nigripes	NC_028412	5	6	18	15	16
Chrysomya phaonis	NC_031381	5	6	18	15	16
Chrysomya pinguis	NC_025338	5	6	18	15	16
Chrysomya putoria	NC_002697	6	6	18	15	16
Chrysomya rufifacies	NC_019634	5	6	18	15	16
Chrysomya saffranea	NC_019635	5	6	18	15	16
Cochliomyia hominivorax	NC_002660	4	6	18	15	16
Dermatobia hominis	NC_006378	4	9	18	15	16
Elodia flavipalpis	NC_018118	4	6	18	15	16
Exorista sorbillans	NC_014704	5	6	18	15	16
Gasterophilus intestinalis	NC_029834	3	5	20	15	20
Gasterophilus pecorum	NC_029812	3	6	20	15	18
Hemipyrellia ligurriens	NC_019638	5	6	18	9	16
Hypoderma lineatum	NC_013932	4	6	17	15	102
Lucilia caesar	NC_028057	8	6	18	9	16
Lucilia coeruleiviridis	NC_029486	5	6	18	15	16
Lucilia illustris	NC_028056	8	6	18	9	16
Lucilia porphyrina	NC_019637	7	7	18	9	16
Protophormia terraenovae	NC_019636	5	6	18	15	16
Ravinia pernix	NC_026196	4	6	18	15	16
Rutilia goerlingiana	NC_019640	5	6	17	15	15
Sarcophaga africa	NC_025944	7	6	18	15	16
Sarcophaga albiceps	NC_028413	6	6	18	15	16
Sarcophaga crassipalpis	NC_026667	6	5	18	15	16
Sarcophaga impatiens	NC_017605	6	6	18	15	16
Sarcophaga melanura	NC_026112	6	6	18	15	16
Sarcophaga peregrina	NC_023532	5	6	16	15	16
Sarcophaga portschinskyi	NC_025574	7	6	20	15	16
Sarcophaga similis	NC_025573	6	6	18	15	16
