# Supplementary material for: Mitogenome-wise codon usage pattern from comparative analysis of the first mitogenome of Blepharipa sp. (Muga uzifly) with other Oestroid flies
Source: Sci Rep. 2022 Apr 29;12:7028. doi: 10.1038/s41598-022-10547-8 (PMC9054809; doi:10.1038/s41598-022-10547-8)
Supplement: Supplementary file 6 — Supplementary Information 6. [file 41598_2022_10547_MOESM6_ESM.xlsx]

## Sheet: Title
													Mitogenome-wise codon usage pattern from comparative analysis of the first mitogenome of Blepharipa sp. (Muga uzifly) with other Oestroid flies
													Debajyoti Kabiraja, Hasnahana Chetiaa, Adhiraj Natha, Pragya Sharmac, Ponnala Vimal Mosaharib, Deepika Singha, Palash Duttad, Kartik Neogd, Utpal Boraa, b*
					a Bioengineering Research Laboratory, Department of Biosciences and bioengineering,
					Indian Institute of Technology Guwahati, Assam, India
					b Centre for the Environment, Indian Institute of Technology Guwahati, Assam, India
					c Department of Bioengineering and Technology, Gauhati University Institute of Science and Technology (GUIST), Gauhati University, Guwahati, Assam, India
					d Biotechnology Section, Central Muga Eri Research & Training Institute (CMER&TI), Lahdoigarh, Jorhat, Assam, India
					*Corresponding author: ubora@iitg.ac.in
					Supplementary Data 5: Relative Synonymous Codon Usage Data
					A	Relative Synonymous Codon Usage (RSCU) outcome of 44 (36 Oestroidea, 6 other Diptera and 2 outgroup ) species
					B	Relative Synonymous Codon Usage (RSCU) outcome of A/U ending codons of 44 (36 Oestroidea, 6 other Diptera and 2 outgroup ) species
					C	Relative Synonymous Codon Usage (RSCU) outcome of G/C ending codons of 44 (36 Oestroidea, 6 other Diptera and 2 outgroup ) species
					D	Gene wise and species wise codon count comparison
					E	Family wise A/U and G/C ending codons

## Sheet: A
													Relative Synonymous Codon Usage (RSCU) outcome of 44 (36 Oestroidea, 6 other Diptera and 2 outgroup ) species
Amino acid	A	A	A	A	C	C	D	D	E	E	F	F	G	G	G	G	H	H	I	I	K	K	L	L	L	L	L	L	M	M	N	N	P	P	P	P	Q	Q	R	R	R	R	S	S	S	S	S	S	S
Codon	GCU	GCC	GCA	GCG	UGU	UGC	GAU	GAC	GAA	GAG	UUU	UUC	GGU	GGC	GGA	GGG	CAU	CAC	AUU	AUC	AAA	AAG	CUU	CUC	CUA	CUG	UUA	UUG	AUA	AUG	AAU	AAC	CCU	CCC	CCA	CCG	CAA	CAG	CGU	CGC	CGA	CGG	AGU	AGC	AGA	AGG	UCU	UCC	UCA
Blepharipa sp.	2.10526	0.26316	1.5	0.13158	1.9375	0.0625	1.67742	0.32258	1.87013	0.12987	1.86782	0.13218	0.81951	0.13659	2.41951	0.62439	1.83784	0.16216	1.87255	0.12745	1.82524	0.17476	1.67901	0.09877	2.22222	0	1.89734	0.10266	1.83529	0.16471	1.84906	0.15094	2.30303	0.39394	1.27273	0.0303	1.97222	0.02778	1.09091	0.07273	2.54545	0.29091	0.95122	0.17073	1.63415	0.04878	2.73171	0.17073	2.14634
Rutilia goerlingiana	2.57325	0.20382	1.22293	0	1.79487	0.20513	1.54545	0.45455	1.84211	0.15789	1.79404	0.20596	1.05769	0.03846	2.65385	0.25	1.80822	0.19178	1.8103	0.1897	1.74118	0.25882	1.81818	0.12121	2.0202	0.0404	1.8215	0.1785	1.73984	0.26016	1.79808	0.20192	2.32061	0.15267	1.46565	0.06107	1.89474	0.10526	0.88889	0	3.03704	0.07407	0.90652	0.06799	1.56374	0.09065	2.69688	0.40793	2.15297
Elodia flavipalpis	2.33113	0.02649	1.61589	0.02649	1.93939	0.06061	1.90323	0.09677	2	0	1.93048	0.06952	1.13462	0.03846	2.71154	0.11538	1.85714	0.14286	1.96049	0.03951	1.91919	0.08081	2.81818	0	1.18182	0	1.93796	0.06204	1.90947	0.09053	1.91509	0.08491	1.8125	0.125	2.03125	0.03125	1.91781	0.08219	1.21429	0	2.64286	0.14286	0.77493	0	1.82336	0	2.62108	0.02279	2.73504
Exorista sorbillans	2.65806	0.23226	1.08387	0.02581	1.94118	0.05882	1.73913	0.26087	1.92105	0.07895	1.88304	0.11696	1.23223	0.09479	2.36967	0.30332	1.7027	0.2973	1.89796	0.10204	1.8427	0.1573	1.63934	0.06557	2.29508	0	1.93609	0.06391	1.94378	0.05622	1.88462	0.11538	2.42424	0.12121	1.39394	0.06061	1.85714	0.14286	1.03448	0	2.82759	0.13793	0.91228	0.04678	1.54386	0	3.11111	0.14035	2.19883
Chrysomya saffranea	2.63736	0.13187	1.20879	0.02198	1.88571	0.11429	1.48571	0.51429	1.94737	0.05263	1.5132	0.4868	0.76712	0	2.88584	0.34703	1.51351	0.48649	1.91176	0.08824	0.56522	1.43478	2.02353	0	1.88235	0.09412	1.88304	0.11696	1.61644	0.38356	1.87435	0.12565	2.35821	0.08955	1.55224	0	1.91549	0.08451	0.54237	0	3.25424	0.20339	1.64638	0.13913	0.81159	0.02319	2.55072	0.13913	2.62029
Chrysomya megacephala	2.65193	0.1105	1.21547	0.0221	1.82857	0.17143	1.45714	0.54286	1.94737	0.05263	1.51906	0.48094	0.76364	0	2.89091	0.34545	1.50685	0.49315	1.9115	0.0885	0.6087	1.3913	2.04651	0	1.86047	0.09302	1.89063	0.10938	1.60731	0.39269	1.87435	0.12565	2.35821	0.08955	1.55224	0	1.94366	0.05634	0.54237	0	3.25424	0.20339	1.65116	0.13953	0.81395	0	2.55814	0.13953	2.65116
Chrysomya pinguis	2.55738	0.17486	1.20219	0.06557	1.94118	0.05882	1.46479	0.53521	1.94667	0.05333	1.44282	0.55718	0.81818	0	2.72727	0.45455	1.49333	0.50667	1.90504	0.09496	0.65217	1.34783	1.97802	0	1.97802	0.04396	1.91732	0.08268	1.52294	0.47706	1.74737	0.25263	2.44776	0.0597	1.46269	0.02985	1.88732	0.11268	0.54237	0	3.18644	0.27119	1.66474	0.13873	0.80925	0	2.47399	0.20809	2.61272
Chrysomya phaonis	2.44809	0.21858	1.31148	0.02186	1.94118	0.05882	1.48571	0.51429	1.94667	0.05333	1.45349	0.54651	0.76364	0	2.72727	0.50909	1.52	0.48	1.87611	0.12389	0.82609	1.17391	2.13953	0	1.81395	0.04651	1.89041	0.10959	1.59091	0.40909	1.7672	0.2328	2.38806	0.08955	1.46269	0.0597	1.88732	0.11268	0.54237	0	3.18644	0.27119	1.65116	0.16279	0.81395	0.02326	2.44186	0.2093	2.55814
Chrysomya bezziana	2.40884	0.30939	1.17127	0.1105	1.88571	0.11429	1.65217	0.34783	1.87013	0.12987	1.56395	0.43605	0.91892	0	2.77477	0.30631	1.51351	0.48649	1.90145	0.09855	1.08696	0.91304	1.97647	0	2.02353	0	1.82745	0.17255	1.67421	0.32579	1.76166	0.23834	2.23881	0.14925	1.55224	0.0597	1.77465	0.22535	0.54237	0	2.98305	0.47458	1.43529	0.18824	0.94118	0	2.47059	0.18824	2.63529
Chrysomya putoria	2.76087	0.1087	1.08696	0.04348	1.94286	0.05714	1.53623	0.46377	1.92105	0.07895	1.56471	0.43529	1.02703	0.01802	2.55856	0.3964	1.47368	0.52632	1.91789	0.08211	0.78261	1.21739	2.15789	0.05263	1.78947	0	1.91221	0.08779	1.67123	0.32877	1.81152	0.18848	2.47761	0.1194	1.40299	0	1.94366	0.05634	0.94915	0	2.98305	0.0678	1.63743	0.07018	0.8655	0	2.38596	0.18713	2.78363
Chrysomya nigripes	2.63736	0.13187	1.20879	0.02198	1.88571	0.11429	1.73529	0.26471	1.97436	0.02564	1.51603	0.48397	1.06787	0	2.71493	0.21719	1.54054	0.45946	1.89349	0.10651	0.98925	1.01075	1.94872	0.05128	2	0	1.88889	0.11111	1.73023	0.26977	1.83246	0.16754	2.32353	0.05882	1.55882	0.05882	1.94286	0.05714	0.47458	0	3.11864	0.40678	1.27434	0.16519	1.15634	0	2.61947	0.0236	2.69027
Chrysomya rufifacies	2.53933	0.26966	1.1236	0.06742	1.94595	0.05405	1.67164	0.32836	1.94667	0.05333	1.69912	0.30088	1.10407	0	2.69683	0.1991	1.54054	0.45946	1.90883	0.09117	1.42222	0.57778	2.14085	0	1.85915	0	1.9084	0.0916	1.79913	0.20087	1.88	0.12	2.29851	0.1791	1.52239	0	1.88889	0.11111	0.96552	0	3.03448	0	1.30178	0.04734	1.15976	0	2.50888	0.02367	2.88757
Chrysomya albiceps	2.54749	0.24581	1.16201	0.04469	1.94737	0.05263	1.82609	0.17391	1.97333	0.02667	1.64012	0.35988	1.03636	0	2.78182	0.18182	1.65333	0.34667	1.90883	0.09117	1.43478	0.56522	1.8	0	2.2	0	1.91051	0.08949	1.78541	0.21459	1.89848	0.10152	2.35821	0.1194	1.52239	0	1.94444	0.05556	1.03448	0	2.82759	0.13793	1.38507	0.02388	1.12239	0	2.5791	0.07164	2.77015
Protophormia terraenovae	2.73333	0.22222	1	0.04444	1.83784	0.16216	1.68116	0.31884	1.94737	0.05263	1.5614	0.4386	0.99548	0	2.51584	0.48869	1.38667	0.61333	1.88406	0.11594	0.98876	1.01124	1.94059	0.0396	1.9802	0.0396	1.89662	0.10338	1.63721	0.36279	1.77083	0.22917	2.41791	0.1791	1.31343	0.08955	1.91667	0.08333	0.48276	0	3.37931	0.13793	1.16279	0.13953	1.18605	0.04651	2.72093	0.18605	2.39535
Cochliomyia hominivorax	2.30508	0.27119	1.37853	0.0452	1.83784	0.16216	1.67647	0.32353	1.92208	0.07792	1.63848	0.36152	0.73059	0.01826	2.75799	0.49315	1.34247	0.65753	1.82857	0.17143	1.41573	0.58427	1.56701	0.16495	2.26804	0	1.84158	0.15842	1.78261	0.21739	1.81347	0.18653	2.20896	0.1194	1.61194	0.0597	1.75	0.25	0.62069	0	2.89655	0.48276	1.21283	0.11662	1.30612	0.02332	2.75219	0.34985	2.1691
Lucilia illustris	2.71038	0.13115	1.15847	0	1.875	0.125	1.58824	0.41176	1.97368	0.02632	1.69912	0.30088	0.92727	0.01818	2.54545	0.50909	1.73913	0.26087	1.89714	0.10286	1.11111	0.88889	2.5974	0.05195	1.2987	0.05195	1.93846	0.06154	1.79279	0.20721	1.81443	0.18557	2.49624	0.06015	1.44361	0	1.91549	0.08451	0.71429	0	2.92857	0.35714	1.11905	0.07143	1.35714	0	2.85714	0.16667	2.38095
Lucilia caesar	2.68852	0.15301	1.11475	0.04372	1.875	0.125	1.52239	0.47761	1.97403	0.02597	1.68546	0.31454	0.94545	0.01818	2.43636	0.6	1.63889	0.36111	1.90883	0.09117	1.06667	0.93333	2.58228	0.05063	1.26582	0.10127	1.91923	0.08077	1.81166	0.18834	1.82383	0.17617	2.47761	0.08955	1.43284	0	1.91549	0.08451	0.84211	0	3.01754	0.14035	1.13274	0.0708	1.32153	0	2.78466	0.18879	2.47788
Lucilia porphyrina	2.47514	0.33149	1.10497	0.0884	1.9375	0.0625	1.55882	0.44118	1.92208	0.07792	1.63905	0.36095	1.03167	0.1086	2.13575	0.72398	1.56164	0.43836	1.84483	0.15517	1.32609	0.67391	2.21782	0.15842	1.62376	0	1.9	0.1	1.73214	0.26786	1.7641	0.2359	2.20896	0.32836	1.43284	0.02985	1.89041	0.10959	0.77193	0	2.59649	0.63158	1.10264	0.14076	1.2434	0	2.58065	0.35191	2.53372
Lucilia coeruleiviridis	2.27624	0.41989	1.17127	0.1326	1.8	0.2	1.62319	0.37681	1.86842	0.13158	1.77713	0.22287	0.78539	0.01826	2.63014	0.56621	1.48649	0.51351	1.87535	0.12465	1.47253	0.52747	2.2	0.25	1.45	0.1	1.85851	0.14149	1.68372	0.31628	1.74227	0.25773	2.20896	0.32836	1.40299	0.0597	1.94444	0.05556	0.62069	0	3.10345	0.27586	1.10914	0.0708	1.32153	0	2.94985	0.18879	2.28909
Hemipyrellia ligurriens	2.68132	0.24176	1.03297	0.04396	1.8125	0.1875	1.64706	0.35294	1.94667	0.05333	1.70588	0.29412	0.96364	0.03636	2.69091	0.30909	1.54667	0.45333	1.90173	0.09827	1.16484	0.83516	2.5	0.1	1.4	0	1.89635	0.10365	1.80617	0.19383	1.82383	0.17617	2.34074	0.20741	1.42222	0.02963	1.86486	0.13514	0.98246	0	2.87719	0.14035	1.05882	0.11765	1.34118	0	2.98824	0.09412	2.30588
Calliphora chinghaiensis	2.38596	0.37427	1.12281	0.11696	1.88235	0.11765	1.65217	0.34783	1.9	0.1	1.79472	0.20528	0.8	0.01702	2.51915	0.66383	1.67647	0.32353	1.87812	0.12188	1.54128	0.45872	1.91304	0.17391	1.73913	0.17391	1.89333	0.10667	1.84821	0.15179	1.78125	0.21875	2.22556	0.30075	1.47368	0	1.86486	0.13514	0.64286	0.07143	3.07143	0.21429	1.15581	0.04533	1.35977	0.13598	2.78754	0.1813	2.28895
Aldrichina grahami	2.43182	0.31818	1.15909	0.09091	1.8125	0.1875	1.61765	0.38235	1.97368	0.02632	1.80347	0.19653	0.85455	0	2.54545	0.6	1.69863	0.30137	1.89617	0.10383	1.53333	0.46667	1.91549	0.11268	1.91549	0.05634	1.90076	0.09924	1.84211	0.15789	1.76166	0.23834	2.26866	0.23881	1.49254	0	1.91667	0.08333	0.62069	0.06897	3.10345	0.2069	1.21143	0.04571	1.25714	0.02286	2.88	0.16	2.4
Calliphora vomitoria	2.32044	0.22099	1.37017	0.0884	1.93548	0.06452	1.61194	0.38806	1.97368	0.02632	1.71765	0.28235	0.86099	0	2.52915	0.60987	1.72603	0.27397	1.91477	0.08523	1.31111	0.68889	2.14493	0	1.68116	0.17391	1.90943	0.09057	1.71429	0.28571	1.78125	0.21875	2.14925	0.1194	1.70149	0.02985	1.94444	0.05556	0.55172	0	3.37931	0.06897	1.20798	0.04558	1.27635	0	2.89459	0.09117	2.41595
Ravinia pernix	2.58427	0.22472	1.14607	0.04494	1.87879	0.12121	1.85075	0.14925	1.92208	0.07792	1.67251	0.32749	1.12217	0	2.58824	0.28959	1.67568	0.32432	1.92982	0.07018	1.33333	0.66667	1.94286	0.0381	1.86667	0.15238	1.9187	0.0813	1.79372	0.20628	1.82292	0.17708	2.47761	0.0597	1.46269	0	1.88889	0.11111	1.03448	0	2.89655	0.06897	1.06195	0.0472	1.46313	0	3.09145	0.18879	2.10029
Sarcophaga melanura	2.46995	0.28415	1.18033	0.06557	1.76471	0.23529	1.5942	0.4058	1.92	0.08	1.55821	0.44179	0.97248	0.0367	2.58716	0.40367	1.57333	0.42667	1.83285	0.16715	1.25843	0.74157	1.76667	0.06667	2	0.16667	1.89627	0.10373	1.65766	0.34234	1.79058	0.20942	2.38806	0.35821	1.19403	0.0597	1.77778	0.22222	0.75862	0.06897	2.82759	0.34483	1.04142	0.11834	1.39645	0.02367	2.93491	0.26036	2.08284
Sarcophaga africa	2.37778	0.28889	1.26667	0.06667	1.88235	0.11765	1.73134	0.26866	1.87013	0.12987	1.59644	0.40356	1.11416	0.07306	2.28311	0.52968	1.42466	0.57534	1.85507	0.14493	1.36264	0.63736	2.05217	0.13913	1.73913	0.06957	1.8711	0.1289	1.66222	0.33778	1.81443	0.18557	2.25564	0.30075	1.32331	0.1203	1.83333	0.16667	0.98246	0	2.45614	0.5614	1.1462	0.04678	1.35673	0	2.92398	0.18713	2.19883
Sarcophaga portschinskyi	2.26966	0.35955	1.32584	0.04494	1.87879	0.12121	1.73529	0.26471	1.92	0.08	1.68915	0.31085	0.97248	0.05505	2.56881	0.40367	1.68	0.32	1.86782	0.13218	1.59091	0.40909	1.85965	0.07018	2.03509	0.03509	1.87705	0.12295	1.77876	0.22124	1.78351	0.21649	2.22556	0.2406	1.50376	0.03008	1.91549	0.08451	1.05263	0	2.80702	0.14035	1.09302	0.06977	1.34884	0.04651	3.18605	0.13953	2.02326
Sarcophaga similis	2.26966	0.29213	1.39326	0.04494	1.81818	0.18182	1.64179	0.35821	1.94805	0.05195	1.76716	0.23284	1.17647	0.0724	2.47964	0.27149	1.57333	0.42667	1.87393	0.12607	1.4382	0.5618	2.13333	0.07619	1.75238	0.0381	1.90669	0.09331	1.75439	0.24561	1.76842	0.23158	2.12121	0.18182	1.66667	0.0303	1.88889	0.11111	0.98246	0	2.87719	0.14035	1	0.11628	1.4186	0.02326	3.09302	0.2093	2.06977
Sarcophaga peregrina	1.87845	0.64088	1.30387	0.1768	1.87879	0.12121	1.47059	0.52941	1.92105	0.07895	1.63798	0.36202	0.90909	0.10909	2.47273	0.50909	1.39474	0.60526	1.83578	0.16422	1.37778	0.62222	1.72727	0.12121	2.0303	0.12121	1.87124	0.12876	1.6652	0.3348	1.83158	0.16842	2.19259	0.38519	1.39259	0.02963	1.75	0.25	0.77193	0	2.94737	0.2807	1.03835	0.0472	1.43953	0.0236	3.02065	0.33038	2.0059
Sarcophaga impatiens	2.1978	0.63736	1.03297	0.13187	1.81818	0.18182	1.65217	0.34783	1.92105	0.07895	1.63798	0.36202	1.00457	0.03653	2.31963	0.63927	1.18421	0.81579	1.76608	0.23392	1.34091	0.65909	1.48837	0.06202	2.3876	0.06202	1.80591	0.19409	1.70796	0.29204	1.70526	0.29474	1.95489	0.66165	1.29323	0.09023	1.85915	0.14085	1.10345	0.06897	2.48276	0.34483	1.04046	0.06936	1.47977	0.06936	2.84393	0.34682	1.98844
Sarcophaga crassipalpis	2.32044	0.28729	1.32597	0.0663	1.87879	0.12121	1.61765	0.38235	1.81579	0.18421	1.64012	0.35988	1.15068	0.05479	2.55708	0.23744	1.54667	0.45333	1.89941	0.10059	1.33333	0.66667	2.03509	0.07018	1.78947	0.10526	1.87578	0.12422	1.72174	0.27826	1.74227	0.25773	2.25564	0.42105	1.14286	0.18045	1.88889	0.11111	0.91228	0	2.73684	0.35088	1.17302	0.02346	1.3607	0	2.93255	0.1173	2.32258
Sarcophaga albiceps	2.35556	0.26667	1.35556	0.02222	1.88235	0.11765	1.55882	0.44118	1.89474	0.10526	1.64776	0.35224	1.0411	0.01826	2.61187	0.32877	1.38667	0.61333	1.87021	0.12979	1.27273	0.72727	2.01942	0.03883	1.86408	0.07767	1.90342	0.09658	1.70925	0.29075	1.86458	0.13542	2.53731	0.1791	1.28358	0	1.78082	0.21918	0.91228	0	2.87719	0.21053	1.29794	0.0236	1.17994	0.0236	3.23304	0.16519	1.9587
Hypoderma lineatum	2.48	0.26667	1.22667	0.02667	1.65	0.35	1.78462	0.21538	1.89333	0.10667	1.78571	0.21429	0.72381	0.19048	2.8	0.28571	1.86486	0.13514	1.79614	0.20386	1.60465	0.39535	1.68627	0.15686	2.03922	0.11765	1.84646	0.15354	1.80142	0.19858	1.71579	0.28421	1.92593	0.14815	1.83704	0.08889	1.83333	0.16667	0.87273	0.14545	2.83636	0.14545	0.80447	0.04469	1.51955	0.11173	2.90503	0.15642	2.39106
Dermatobia hominis	2.28221	0.3681	1.30061	0.04908	1.83784	0.16216	1.64179	0.35821	1.74684	0.25316	1.79191	0.20809	1.08756	0.0553	2.35945	0.4977	1.56522	0.43478	1.82933	0.17067	1.61702	0.38298	1.79439	0.18692	1.98131	0.03738	1.76972	0.23028	1.80695	0.19305	1.80412	0.19588	1.39259	0.11852	2.4	0.08889	1.82353	0.17647	1	0.21429	2.5	0.28571	0.87356	0.06897	1.4023	0.04598	2.57471	0.34483	2.62069
Gasterophilus pecorum	1.68539	0.98876	1.14607	0.17978	1.58974	0.41026	1.47945	0.52055	1.58974	0.41026	1.40116	0.59884	1.09091	0.20779	1.76623	0.93506	0.94737	1.05263	1.60883	0.39117	1.14943	0.85057	1.09453	0.41791	2.26866	0.21891	1.45745	0.54255	1.48936	0.51064	1.36905	0.63095	1.5493	0.56338	1.60563	0.28169	1.71429	0.28571	0.70175	0.14035	2.31579	0.84211	0.9683	0.09222	1.52161	0.06916	2.39769	0.73775	1.89049
Gasterophilus intestinalis	1.98883	0.60335	1.2067	0.20112	1.36585	0.63415	1.40845	0.59155	1.56962	0.43038	1.34483	0.65517	0.94323	0.19214	2.14847	0.71616	0.93827	1.06173	1.63522	0.36478	1	1	1.33333	0.38356	2.00913	0.27397	1.3624	0.6376	1.47368	0.52632	1.46108	0.53892	1.14685	0.8951	1.76224	0.1958	1.5942	0.4058	0.98246	0.2807	2.03509	0.70175	0.74854	0.25731	1.59064	0	2.08187	0.88889	2.22222
Bactrocera minax	1.36	1.24	1	0.4	1.64	0.36	1.09333	0.90667	1.46667	0.53333	1.20886	0.79114	0.85	0.36667	1.51667	1.26667	0.83951	1.16049	1.31058	0.68942	1.24324	0.75676	0.8	0.52245	2.31837	0.35918	1.43503	0.56497	1.49	0.51	1.18563	0.81437	1.36986	1.20548	1.20548	0.21918	1.60526	0.39474	0.90323	0.32258	2	0.77419	1.25816	0.26113	1.11573	0.28487	1.89911	1.04451	1.82789
Bactrocera umbrosa	1.51244	1.07463	1.07463	0.33831	1.68889	0.31111	1.36232	0.63768	1.63158	0.36842	1.51057	0.48943	0.66667	0.52632	1.35088	1.45614	0.96296	1.03704	1.57538	0.42462	1.44304	0.55696	1.20603	0.28141	2.19095	0.32161	1.56824	0.43176	1.48744	0.51256	1.45055	0.54945	1.65714	1.22857	0.82857	0.28571	1.73684	0.26316	0.93333	0.26667	1.86667	0.93333	1.0088	0.44575	1.14956	0.1173	2.22874	0.60997	2.04106
Liriomyza bryoniae	2.33129	0.19632	1.42331	0.04908	1.9	0.1	1.73134	0.26866	1.81081	0.18919	1.87222	0.12778	1.11538	0.05769	2.44231	0.38462	1.56962	0.43038	1.87302	0.12698	1.78947	0.21053	1.97895	0.04211	1.97895	0	1.86853	0.13147	1.79832	0.20168	1.83333	0.16667	2.25564	0.33083	1.32331	0.09023	1.89474	0.10526	0.92857	0	2.92857	0.14286	0.83692	0.09846	1.69846	0	3.02769	0.17231	2.14154
Liriomyza sativae	2.01183	0.35503	1.44379	0.18935	1.9	0.1	1.74286	0.25714	1.84615	0.15385	1.87042	0.12958	1.32075	0.03774	2.20755	0.43396	1.38667	0.61333	1.84022	0.15978	1.59524	0.40476	2.68132	0.13187	1.14286	0.04396	1.83434	0.16566	1.76271	0.23729	1.78199	0.21801	2.13534	0.30075	1.44361	0.1203	1.77778	0.22222	0.40678	0	3.11864	0.47458	1.06832	0.12422	1.46584	0	3.18012	0.09938	2.03727
Anopheles culicifacies	2.38596	0.16374	1.35673	0.09357	1.70732	0.29268	1.79104	0.20896	1.87342	0.12658	1.9382	0.0618	0.75926	0.05556	2.55556	0.62963	1.58442	0.41558	1.94767	0.05233	1.53535	0.46465	2.21277	0	1.70213	0.08511	1.95035	0.04965	1.8	0.2	1.91262	0.08738	2.28571	0.18045	1.47368	0.06015	1.94667	0.05333	0.68966	0	3.03448	0.27586	1.1871	0.12903	1.39355	0	2.99355	0.15484	2.06452
Culex pipiens pipiens	2.74419	0.16279	0.97674	0.11628	1.95122	0.04878	1.82609	0.17391	1.97333	0.02667	1.82967	0.17033	0.77828	0.0543	2.51584	0.65158	1.68	0.32	1.86667	0.13333	1.50538	0.49462	2.46154	0	1.53846	0	1.9291	0.0709	1.78261	0.21739	1.79535	0.20465	2.28571	0.22222	1.49206	0	1.94805	0.05195	0.48276	0	3.31034	0.2069	1.775	0.1	1	0	2.7	0.125	2.175
Antherea assamensis	2.4058	0.23188	1.30435	0.05797	1.80645	0.19355	1.81538	0.18462	1.83562	0.16438	1.89822	0.10178	1.14573	0.0804	2.25126	0.52261	1.79104	0.20896	1.86374	0.13626	1.73832	0.26168	2.43038	0.3038	1.26582	0	1.97002	0.02998	1.83704	0.16296	1.89388	0.10612	2.048	0.544	1.408	0	1.80952	0.19048	1.35849	0.07547	2.33962	0.22642	0.79743	0.12862	1.87781	0	3.00965	0.30868	1.85209
Bombyx mori	2.46957	0.17391	1.32174	0.03478	1.69697	0.30303	1.85075	0.14925	1.86301	0.13699	1.88972	0.11028	1.53368	0.12435	2.03109	0.31088	1.69231	0.30769	1.9	0.1	1.86207	0.13793	1.03704	0.22222	2.66667	0.07407	1.88085	0.11915	1.83972	0.16028	1.72201	0.27799	1.63333	0.46667	1.83333	0.06667	1.83333	0.16667	1.07692	0	2.84615	0.07692	0.82927	0.04878	1.97561	0.02439	2.39024	0.29268	2.41463
[truncated: 15 more columns]

## Sheet: B
			Relative Synonymous Codon Usage (RSCU) outcome of A/U ending codons of 44 (36 Oestroidea, 6 other Diptera and 2 outgroup ) species
	A	A	C	D	E	F	G	G	H	I	K	L	L	L	M	N	P	P	Q	R	R	S	S	S	S	T	T	V	V	W	Y
	GCU	GCA	UGU	GAU	GAA	UUU	GGU	GGA	CAU	AUU	AAA	CUU	CUA	UUA	AUA	AAU	CCU	CCA	CAA	CGU	CGA	AGU	AGA	UCU	UCA	ACU	ACA	GUU	GUA	UGA	UAU		Average	Standard deviation	Total A/U ending codons		Sorted Species name (descending order)	Total A/U ending codons	Percentage of A/U ending codons
Blepharipa sp.	2.10526	1.5	1.9375	1.67742	1.87013	1.86782	0.81951	2.41951	1.83784	1.87255	1.82524	1.67901	2.22222	1.89734	1.83529	1.84906	2.30303	1.27273	1.97222	1.09091	2.54545	0.95122	1.63415	2.73171	2.14634	2.05291	1.69312	1.93289	1.93289	1.87755	1.73171		1.84144	0.416673	57.0845		Elodia flavipalpis	60.3315	97.3089
Rutilia goerlingiana	2.57325	1.22293	1.79487	1.54545	1.84211	1.79404	1.05769	2.65385	1.80822	1.8103	1.74118	1.81818	2.0202	1.8215	1.73984	1.79808	2.32061	1.46565	1.89474	0.88889	3.03704	0.90652	1.56374	2.69688	2.15297	1.81421	1.85792	1.85542	1.90361	1.93814	1.76398		1.842	0.477931	57.102		Exorista sorbillans	58.6621	94.6163
Elodia flavipalpis	2.33113	1.61589	1.93939	1.90323	2	1.93048	1.13462	2.71154	1.85714	1.96049	1.91919	2.81818	1.18182	1.93796	1.90947	1.91509	1.8125	2.03125	1.91781	1.21429	2.64286	0.77493	1.82336	2.62108	2.73504	1.68539	2.17978	2.46358	1.45695	1.95833	1.94872		1.94618	0.483184	60.3315		Chrysomya albiceps	58.651	94.5983
Exorista sorbillans	2.65806	1.08387	1.94118	1.73913	1.92105	1.88304	1.23223	2.36967	1.7027	1.89796	1.8427	1.63934	2.29508	1.93609	1.94378	1.88462	2.42424	1.39394	1.85714	1.03448	2.82759	0.91228	1.54386	3.11111	2.19883	1.84456	1.98964	1.83851	2.06211	1.91837	1.73494		1.89233	0.485558	58.6621		Chrysomya rufifacies	58.3229	94.0692
Chrysomya saffranea	2.63736	1.20879	1.88571	1.48571	1.94737	1.5132	0.76712	2.88584	1.51351	1.91176	0.56522	2.02353	1.88235	1.88304	1.61644	1.87435	2.35821	1.55224	1.91549	0.54237	3.25424	1.64638	0.81159	2.55072	2.62029	2.17989	1.77778	1.74884	2.15814	1.95918	1.60947		1.81568	0.62924	56.2861		Ravinia pernix	57.8365	93.2846
Chrysomya megacephala	2.65193	1.21547	1.82857	1.45714	1.94737	1.51906	0.76364	2.89091	1.50685	1.9115	0.6087	2.04651	1.86047	1.89063	1.60731	1.87435	2.35821	1.55224	1.94366	0.54237	3.25424	1.65116	0.81395	2.55814	2.65116	2.15873	1.77778	1.75926	2.11111	1.97959	1.61404		1.81632	0.628581	56.306		Culex pipiens pipiens	57.7603	93.1618
Chrysomya pinguis	2.55738	1.20219	1.94118	1.46479	1.94667	1.44282	0.81818	2.72727	1.49333	1.90504	0.65217	1.97802	1.97802	1.91732	1.52294	1.74737	2.44776	1.46269	1.88732	0.54237	3.18644	1.66474	0.80925	2.47399	2.61272	2.10638	1.76596	1.80645	2.11982	1.97959	1.53846		1.79673	0.607526	55.6986		Liriomyza bryoniae	57.5781	92.8679
Chrysomya phaonis	2.44809	1.31148	1.94118	1.48571	1.94667	1.45349	0.76364	2.72727	1.52	1.87611	0.82609	2.13953	1.81395	1.89041	1.59091	1.7672	2.38806	1.46269	1.88732	0.54237	3.18644	1.65116	0.81395	2.44186	2.55814	2.06316	1.81053	1.81308	2.13084	1.95918	1.59763		1.80026	0.584566	55.8081		Anopheles culicifacies B	57.5746	92.8622
Chrysomya bezziana	2.40884	1.17127	1.88571	1.65217	1.87013	1.56395	0.91892	2.77477	1.51351	1.90145	1.08696	1.97647	2.02353	1.82745	1.67421	1.76166	2.23881	1.55224	1.77465	0.54237	2.98305	1.43529	0.94118	2.47059	2.63529	2.16842	1.72632	1.75845	2.04831	1.89796	1.67059		1.80176	0.540582	55.8545		Bombyx mori	57.4418	92.6481
Chrysomya putoria	2.76087	1.08696	1.94286	1.53623	1.92105	1.56471	1.02703	2.55856	1.47368	1.91789	0.78261	2.15789	1.78947	1.91221	1.67123	1.81152	2.47761	1.40299	1.94366	0.94915	2.98305	1.63743	0.8655	2.38596	2.78363	2.25263	1.62105	1.79048	2.09524	1.95918	1.64497		1.82927	0.559645	56.7073		Calliphora vomitoria	57.4403	92.6457
Chrysomya nigripes	2.63736	1.20879	1.88571	1.73529	1.97436	1.51603	1.06787	2.71493	1.54054	1.89349	0.98925	1.94872	2	1.88889	1.73023	1.83246	2.32353	1.55882	1.94286	0.47458	3.11864	1.27434	1.15634	2.61947	2.69027	2.13757	1.79894	1.85185	2.12963	1.95918	1.76879		1.8506	0.563645	57.3687		Chrysomya nigripes	57.3687	92.5302
Chrysomya rufifacies	2.53933	1.1236	1.94595	1.67164	1.94667	1.69912	1.10407	2.69683	1.54054	1.90883	1.42222	2.14085	1.85915	1.9084	1.79913	1.88	2.29851	1.52239	1.88889	0.96552	3.03448	1.30178	1.15976	2.50888	2.88757	2.16667	1.64583	1.62	2.26	1.9596	1.91667		1.88138	0.511701	58.3229		Sarcophaga portschinskyi	57.2108	92.2755
Chrysomya albiceps	2.54749	1.16201	1.94737	1.82609	1.97333	1.64012	1.03636	2.78182	1.65333	1.90883	1.43478	1.8	2.2	1.91051	1.78541	1.89848	2.35821	1.52239	1.94444	1.03448	2.82759	1.38507	1.12239	2.5791	2.77015	2.16667	1.6875	1.65657	2.28283	1.93939	1.86826		1.89197	0.494417	58.651		Lucilia illustris	57.1652	92.202
Protophormia terraenovae	2.73333	1	1.83784	1.68116	1.94737	1.5614	0.99548	2.51584	1.38667	1.88406	0.98876	1.94059	1.9802	1.89662	1.63721	1.77083	2.41791	1.31343	1.91667	0.48276	3.37931	1.16279	1.18605	2.72093	2.39535	2.32804	1.54497	1.80095	1.95261	1.91837	1.6988		1.80569	0.603528	55.9763		Rutilia goerlingiana	57.102	92.1
Cochliomyia hominivorax	2.30508	1.37853	1.83784	1.67647	1.92208	1.63848	0.73059	2.75799	1.34247	1.82857	1.41573	1.56701	2.26804	1.84158	1.78261	1.81347	2.20896	1.61194	1.75	0.62069	2.89655	1.21283	1.30612	2.75219	2.1691	2.17617	1.5544	1.66154	2.11282	1.79592	1.72619		1.79555	0.514418	55.662		Hemipyrellia ligurriens	57.0943	92.0875
Lucilia illustris	2.71038	1.15847	1.875	1.58824	1.97368	1.69912	0.92727	2.54545	1.73913	1.89714	1.11111	2.5974	1.2987	1.93846	1.79279	1.81443	2.49624	1.44361	1.91549	0.71429	2.92857	1.11905	1.35714	2.85714	2.38095	2.20833	1.64583	1.74757	2.15534	1.89796	1.63095		1.84404	0.563701	57.1652		Blepharipa sp.	57.0845	92.0718
Lucilia caesar	2.68852	1.11475	1.875	1.52239	1.97403	1.68546	0.94545	2.43636	1.63889	1.90883	1.06667	2.58228	1.26582	1.91923	1.81166	1.82383	2.47761	1.43284	1.91549	0.84211	3.01754	1.13274	1.32153	2.78466	2.47788	2.23834	1.63731	1.72549	2.15686	1.85567	1.64286		1.83607	0.561475	56.9181		Aldrichina grahami	57.0484	92.0135
Lucilia porphyrina	2.47514	1.10497	1.9375	1.55882	1.92208	1.63905	1.03167	2.13575	1.56164	1.84483	1.32609	2.21782	1.62376	1.9	1.73214	1.7641	2.20896	1.43284	1.89041	0.77193	2.59649	1.10264	1.2434	2.58065	2.53372	2.19487	1.62051	1.85366	1.9122	1.83673	1.46988		1.77498	0.465643	55.0243		Sarcophaga similis	56.9708	91.8883
Lucilia coeruleiviridis	2.27624	1.17127	1.8	1.62319	1.86842	1.77713	0.78539	2.63014	1.48649	1.87535	1.47253	2.2	1.45	1.85851	1.68372	1.74227	2.20896	1.40299	1.94444	0.62069	3.10345	1.10914	1.32153	2.94985	2.28909	2.14141	1.63636	1.57635	2.2266	1.85859	1.62651		1.79731	0.547809	55.7166		Lucilia caesar	56.9181	91.8034
Hemipyrellia ligurriens	2.68132	1.03297	1.8125	1.64706	1.94667	1.70588	0.96364	2.69091	1.54667	1.90173	1.16484	2.5	1.4	1.89635	1.80617	1.82383	2.34074	1.42222	1.86486	0.98246	2.87719	1.05882	1.34118	2.98824	2.30588	2.21762	1.63731	1.68116	2.08696	1.93878	1.8303		1.84175	0.548004	57.0943		Antherea assamensis	56.8148	91.6368
Calliphora chinghaiensis	2.38596	1.12281	1.88235	1.65217	1.9	1.79472	0.8	2.51915	1.67647	1.87812	1.54128	1.91304	1.73913	1.89333	1.84821	1.78125	2.22556	1.47368	1.86486	0.64286	3.07143	1.15581	1.35977	2.78754	2.28895	2.03315	1.81215	1.46032	2.26455	1.82	1.78313		1.81844	0.513815	56.3718		Chrysomya putoria	56.7073	91.4634
Aldrichina grahami	2.43182	1.15909	1.8125	1.61765	1.97368	1.80347	0.85455	2.54545	1.69863	1.89617	1.53333	1.91549	1.91549	1.90076	1.84211	1.76166	2.26866	1.49254	1.91667	0.62069	3.10345	1.21143	1.25714	2.88	2.4	2.0107	1.83957	1.47368	2.25263	1.87755	1.78182		1.84027	0.527645	57.0484		Sarcophaga albiceps	56.5309	91.1789
Calliphora vomitoria	2.32044	1.37017	1.93548	1.61194	1.97368	1.71765	0.86099	2.52915	1.72603	1.91477	1.31111	2.14493	1.68116	1.90943	1.71429	1.78125	2.14925	1.70149	1.94444	0.55172	3.37931	1.20798	1.27635	2.89459	2.41595	2.10417	1.83333	1.68627	2.23529	1.85714	1.7006		1.85291	0.547713	57.4403		Hypoderma lineatum	56.5162	91.1551
Ravinia pernix	2.58427	1.14607	1.87879	1.85075	1.92208	1.67251	1.12217	2.58824	1.67568	1.92982	1.33333	1.94286	1.86667	1.9187	1.79372	1.82292	2.47761	1.46269	1.88889	1.03448	2.89655	1.06195	1.46313	3.09145	2.10029	2.10732	1.69756	2.13333	1.69524	1.91837	1.75904		1.86569	0.494889	57.8365		Calliphora chinghaiensis	56.3718	90.9222
Sarcophaga melanura	2.46995	1.18033	1.76471	1.5942	1.92	1.55821	0.97248	2.58716	1.57333	1.83285	1.25843	1.76667	2	1.89627	1.65766	1.79058	2.38806	1.19403	1.77778	0.75862	2.82759	1.04142	1.39645	2.93491	2.08284	1.9	1.78	1.80952	1.92381	1.89691	1.69325		1.78155	0.505519	55.228		Chrysomya megacephala	56.306	90.8162
Sarcophaga africa	2.37778	1.26667	1.88235	1.73134	1.87013	1.59644	1.11416	2.28311	1.42466	1.85507	1.36264	2.05217	1.73913	1.8711	1.66222	1.81443	2.25564	1.32331	1.83333	0.98246	2.45614	1.1462	1.35673	2.92398	2.19883	2.12121	1.69697	1.71429	2.01905	1.87755	1.70414		1.79075	0.430871	55.5132		Chrysomya saffranea	56.2861	90.7841
Sarcophaga portschinskyi	2.26966	1.32584	1.87879	1.73529	1.92	1.68915	0.97248	2.56881	1.68	1.86782	1.59091	1.85965	2.03509	1.87705	1.77876	1.78351	2.22556	1.50376	1.91549	1.05263	2.80702	1.09302	1.34884	3.18605	2.02326	2.08163	1.81633	1.54146	2.22439	1.87755	1.68098		1.84551	0.47252	57.2108		Sarcophaga crassipalpis	56.2011	90.6469
Sarcophaga similis	2.26966	1.39326	1.81818	1.64179	1.94805	1.76716	1.17647	2.47964	1.57333	1.87393	1.4382	2.13333	1.75238	1.90669	1.75439	1.76842	2.12121	1.66667	1.88889	0.98246	2.87719	1	1.4186	3.09302	2.06977	1.86935	1.84925	1.72816	2.01942	1.89796	1.79394		1.83777	0.451454	56.9708		Liriomyza sativae	56.0133	90.344
Sarcophaga peregrina	1.87845	1.30387	1.87879	1.47059	1.92105	1.63798	0.90909	2.47273	1.39474	1.83578	1.37778	1.72727	2.0303	1.87124	1.6652	1.83158	2.19259	1.39259	1.75	0.77193	2.94737	1.03835	1.43953	3.02065	2.0059	1.9802	1.76238	1.66038	1.98113	1.79592	1.63975		1.76081	0.48591	54.5851		Protophormia terraenovae	55.9763	90.2844
Sarcophaga impatiens	2.1978	1.03297	1.81818	1.65217	1.92105	1.63798	1.00457	2.31963	1.18421	1.76608	1.34091	1.48837	2.3876	1.80591	1.70796	1.70526	1.95489	1.29323	1.85915	1.10345	2.48276	1.04046	1.47977	2.84393	1.98844	1.87065	1.69154	1.66184	1.99034	1.85714	1.52147		1.72935	0.43977	53.6097		Chrysomya bezziana	55.8545	90.0879
Sarcophaga crassipalpis	2.32044	1.32597	1.87879	1.61765	1.81579	1.64012	1.15068	2.55708	1.54667	1.89941	1.33333	2.03509	1.78947	1.87578	1.72174	1.74227	2.25564	1.14286	1.88889	0.91228	2.73684	1.17302	1.3607	2.93255	2.32258	2.00995	1.77114	1.85782	1.95261	1.93878	1.69512		1.81294	0.464383	56.2011		Chrysomya phaonis	55.8081	90.0131
Sarcophaga albiceps	2.35556	1.35556	1.88235	1.55882	1.89474	1.64776	1.0411	2.61187	1.38667	1.87021	1.27273	2.01942	1.86408	1.90342	1.70925	1.86458	2.53731	1.28358	1.78082	0.91228	2.87719	1.29794	1.17994	3.23304	1.9587	2.06	1.76	1.85915	1.97183	1.91837	1.66265		1.82358	0.515097	56.5309		Dermatobia hominis	55.7398	89.9029
Hypoderma lineatum	2.48	1.22667	1.65	1.78462	1.89333	1.78571	0.72381	2.8	1.86486	1.79614	1.60465	1.68627	2.03922	1.84646	1.80142	1.71579	1.92593	1.83704	1.83333	0.87273	2.83636	0.80447	1.51955	2.90503	2.39106	1.81818	1.79679	1.65909	2.02273	1.81443	1.78049		1.8231	0.508231	56.5162		Lucilia coeruleiviridis	55.7166	89.8655
Dermatobia hominis	2.28221	1.30061	1.83784	1.64179	1.74684	1.79191	1.08756	2.35945	1.56522	1.82933	1.61702	1.79439	1.98131	1.76972	1.80695	1.80412	1.39259	2.4	1.82353	1	2.5	0.87356	1.4023	2.57471	2.62069	1.80435	1.82609	1.54348	2.15217	1.85859	1.75148		1.79806	0.431975	55.7398		Chrysomya pinguis	55.6986	89.8365
Gasterophilus pecorum	1.68539	1.14607	1.58974	1.47945	1.58974	1.40116	1.09091	1.76623	0.94737	1.60883	1.14943	1.09453	2.26866	1.45745	1.48936	1.36905	1.5493	1.60563	1.71429	0.70175	2.31579	0.9683	1.52161	2.39769	1.89049	1.52	1.58	1.71915	1.65106	1.79798	1.625		1.53843	0.38204	47.6914		Cochliomyia hominivorax	55.662	89.7774
Gasterophilus intestinalis	1.98883	1.2067	1.36585	1.40845	1.56962	1.34483	0.94323	2.14847	0.93827	1.63522	1	1.33333	2.00913	1.3624	1.47368	1.46108	1.14685	1.76224	1.5942	0.98246	2.03509	0.74854	1.59064	2.08187	2.22222	1.52577	1.42268	1.79736	1.56828	1.61616	1.47097		1.50821	0.378785	46.7544		Sarcophaga africa	55.5132	89.5375
Bactrocera minax	1.36	1	1.64	1.09333	1.46667	1.20886	0.85	1.51667	0.83951	1.31058	1.24324	0.8	2.31837	1.43503	1.49	1.18563	1.36986	1.20548	1.60526	0.90323	2	1.25816	1.11573	1.89911	1.82789	1.05164	1.65258	1.57085	1.50607	1.56436	1.21212		1.37098	0.353945	42.5002		Sarcophaga melanura	55.228	89.0775
Bactrocera umbrosa	1.51244	1.07463	1.68889	1.36232	1.63158	1.51057	0.66667	1.35088	0.96296	1.57538	1.44304	1.20603	2.19095	1.56824	1.48744	1.45055	1.65714	0.82857	1.73684	0.93333	1.86667	1.0088	1.14956	2.22874	2.04106	1.20197	1.73399	1.71429	1.34562	1.52941	1.2963		1.45016	0.373809	44.9549		Lucilia porphyrina	55.0243	88.7488
Liriomyza bryoniae	2.33129	1.42331	1.9	1.73134	1.81081	1.87222	1.11538	2.44231	1.56962	1.87302	1.78947	1.97895	1.97895	1.86853	1.79832	1.83333	2.25564	1.32331	1.89474	0.92857	2.92857	0.83692	1.69846	3.02769	2.14154	2.02062	1.60825	2.15205	1.61404	1.93548	1.89535		1.85736	0.471234	57.5781		Sarcophaga peregrina	54.5851	88.0405
Liriomyza sativae	2.01183	1.44379	1.9	1.74286	1.84615	1.87042	1.32075	2.20755	1.38667	1.84022	1.59524	2.68132	1.14286	1.83434	1.76271	1.78199	2.13534	1.44361	1.77778	0.40678	3.11864	1.06832	1.46584	3.18012	2.03727	1.98964	1.74093	2.11399	1.51295	1.89474	1.75862		1.80688	0.540718	56.0133		Sarcophaga impatiens	53.6097	86.4673
Anopheles culicifacies	2.38596	1.35673	1.70732	1.79104	1.87342	1.9382	0.75926	2.55556	1.58442	1.94767	1.53535	2.21277	1.70213	1.95035	1.8	1.91262	2.28571	1.47368	1.94667	0.68966	3.03448	1.1871	1.39355	2.99355	2.06452	1.9596	1.93939	2.04255	1.78723	1.9604	1.80368		1.85724	0.508747	57.5746		Gasterophilus pecorum	47.6914	76.9216
Culex pipiens pipiens	2.74419	0.97674	1.95122	1.82609	1.97333	1.82967	0.77828	2.51584	1.68	1.86667	1.50538	2.46154	1.53846	1.9291	1.78261	1.79535	2.28571	1.49206	1.94805	0.48276	3.31034	1.775	1	2.7	2.175	2.03141	1.86387	2.06186	1.75258	1.89899	1.82822		1.86324	0.57108	57.7603		Gasterophilus intestinalis	46.7544	75.4104
Antherea assamensis	2.4058	1.30435	1.80645	1.81538	1.83562	1.89822	1.14573	2.25126	1.79104	1.86374	1.73832	2.43038	1.26582	1.97002	1.83704	1.89388	2.048	1.408	1.80952	1.35849	2.33962	0.79743	1.87781	3.00965	1.85209	2.28947	1.28947	1.88889	1.83333	1.89474	1.86528		1.83274	0.434094	56.8148		Bactrocera umbrosa	44.9549	72.5078
Bombyx mori	2.46957	1.32174	1.69697	1.85075	1.86301	1.88972	1.53368	2.03109	1.69231	1.9	1.86207	1.03704	2.66667	1.88085	1.83972	1.72201	1.63333	1.83333	1.83333	1.07692	2.84615	0.82927	1.97561	2.39024	2.41463	1.20548	2.49315	2.08824	1.85294	1.85106	1.86096		1.85296	0.461346	57.4418		Bactrocera minax	42.5002	68.5488
																																			0

## Sheet: C
			Relative Synonymous Codon Usage (RSCU) outcome of G/C ending codons of 44 (36 Oestroidea, 6 other Diptera and 2 outgroup ) species
	A	A	C	D	E	F	G	G	H	I	K	L	L	L	M	N	P	P	Q	R	R	S	S	S	S	T	T	V	V	W	Y
	GCC	GCG	UGC	GAC	GAG	UUC	GGC	GGG	CAC	AUC	AAG	CUC	CUG	UUG	AUG	AAC	CCC	CCG	CAG	CGC	CGG	AGC	AGG	UCC	UCG	ACC	ACG	GUC	GUG	UGG	UAC
Blepharipa sp.	0.26316	0.13158	0.0625	0.32258	0.12987	0.13218	0.13659	0.62439	0.16216	0.12745	0.17476	0.09877	0	0.10266	0.16471	0.15094	0.39394	0.0303	0.02778	0.07273	0.29091	0.17073	0.04878	0.17073	0.14634	0.14815	0.10582	0.05369	0.08054	0.12245	0.26829
Rutilia goerlingiana	0.20382	0	0.20513	0.45455	0.15789	0.20596	0.03846	0.25	0.19178	0.1897	0.25882	0.12121	0.0404	0.1785	0.26016	0.20192	0.15267	0.06107	0.10526	0	0.07407	0.06799	0.09065	0.40793	0.11331	0.21858	0.10929	0.07229	0.16867	0.06186	0.23602
Elodia flavipalpis	0.02649	0.02649	0.06061	0.09677	0	0.06952	0.03846	0.11538	0.14286	0.03951	0.08081	0	0	0.06204	0.09053	0.08491	0.125	0.03125	0.08219	0	0.14286	0	0	0.02279	0.02279	0.06742	0.06742	0.05298	0.02649	0.04167	0.05128
Exorista sorbillans	0.23226	0.02581	0.05882	0.26087	0.07895	0.11696	0.09479	0.30332	0.2973	0.10204	0.1573	0.06557	0	0.06391	0.05622	0.11538	0.12121	0.06061	0.14286	0	0.13793	0.04678	0	0.14035	0.04678	0.14508	0.02073	0	0.09938	0.08163	0.26506
Chrysomya saffranea	0.13187	0.02198	0.11429	0.51429	0.05263	0.4868	0	0.34703	0.48649	0.08824	1.43478	0	0.09412	0.11696	0.38356	0.12565	0.08955	0	0.08451	0	0.20339	0.13913	0.02319	0.13913	0.06957	0.04233	0	0.03721	0.05581	0.04082	0.39053
Chrysomya megacephala	0.1105	0.0221	0.17143	0.54286	0.05263	0.48094	0	0.34545	0.49315	0.0885	1.3913	0	0.09302	0.10938	0.39269	0.12565	0.08955	0	0.05634	0	0.20339	0.13953	0	0.13953	0.04651	0.06349	0	0.01852	0.11111	0.02041	0.38596
Chrysomya pinguis	0.17486	0.06557	0.05882	0.53521	0.05333	0.55718	0	0.45455	0.50667	0.09496	1.34783	0	0.04396	0.08268	0.47706	0.25263	0.0597	0.02985	0.11268	0	0.27119	0.13873	0	0.20809	0.09249	0.10638	0.02128	0.0553	0.01843	0.02041	0.46154
Chrysomya phaonis	0.21858	0.02186	0.05882	0.51429	0.05333	0.54651	0	0.50909	0.48	0.12389	1.17391	0	0.04651	0.10959	0.40909	0.2328	0.08955	0.0597	0.11268	0	0.27119	0.16279	0.02326	0.2093	0.13953	0.12632	0	0.03738	0.01869	0.04082	0.40237
Chrysomya bezziana	0.30939	0.1105	0.11429	0.34783	0.12987	0.43605	0	0.30631	0.48649	0.09855	0.91304	0	0	0.17255	0.32579	0.23834	0.14925	0.0597	0.22535	0	0.47458	0.18824	0	0.18824	0.14118	0.08421	0.02105	0.03865	0.15459	0.10204	0.32941
Chrysomya putoria	0.1087	0.04348	0.05714	0.46377	0.07895	0.43529	0.01802	0.3964	0.52632	0.08211	1.21739	0.05263	0	0.08779	0.32877	0.18848	0.1194	0	0.05634	0	0.0678	0.07018	0	0.18713	0.07018	0.08421	0.04211	0	0.11429	0.04082	0.35503
Chrysomya nigripes	0.13187	0.02198	0.11429	0.26471	0.02564	0.48397	0	0.21719	0.45946	0.10651	1.01075	0.05128	0	0.11111	0.26977	0.16754	0.05882	0.05882	0.05714	0	0.40678	0.16519	0	0.0236	0.0708	0.06349	0	0	0.01852	0.04082	0.23121
Chrysomya rufifacies	0.26966	0.06742	0.05405	0.32836	0.05333	0.30088	0	0.1991	0.45946	0.09117	0.57778	0	0	0.0916	0.20087	0.12	0.1791	0	0.11111	0	0	0.04734	0	0.02367	0.07101	0.16667	0.02083	0.04	0.08	0.0404	0.08333
Chrysomya albiceps	0.24581	0.04469	0.05263	0.17391	0.02667	0.35988	0	0.18182	0.34667	0.09117	0.56522	0	0	0.08949	0.21459	0.10152	0.1194	0	0.05556	0	0.13793	0.02388	0	0.07164	0.04776	0.125	0.02083	0	0.06061	0.06061	0.13174
Protophormia terraenovae	0.22222	0.04444	0.16216	0.31884	0.05263	0.4386	0	0.48869	0.61333	0.11594	1.01124	0.0396	0.0396	0.10338	0.36279	0.22917	0.1791	0.08955	0.08333	0	0.13793	0.13953	0.04651	0.18605	0.16279	0.10582	0.02116	0.11374	0.1327	0.08163	0.3012
Cochliomyia hominivorax	0.27119	0.0452	0.16216	0.32353	0.07792	0.36152	0.01826	0.49315	0.65753	0.17143	0.58427	0.16495	0	0.15842	0.21739	0.18653	0.1194	0.0597	0.25	0	0.48276	0.11662	0.02332	0.34985	0.06997	0.22798	0.04145	0.10256	0.12308	0.20408	0.27381
Lucilia illustris	0.13115	0	0.125	0.41176	0.02632	0.30088	0.01818	0.50909	0.26087	0.10286	0.88889	0.05195	0.05195	0.06154	0.20721	0.18557	0.06015	0	0.08451	0	0.35714	0.07143	0	0.16667	0.04762	0.14583	0	0.03883	0.05825	0.10204	0.36905
Lucilia caesar	0.15301	0.04372	0.125	0.47761	0.02597	0.31454	0.01818	0.6	0.36111	0.09117	0.93333	0.05063	0.10127	0.08077	0.18834	0.17617	0.08955	0	0.08451	0	0.14035	0.0708	0	0.18879	0.0236	0.10363	0.02073	0.03922	0.07843	0.14433	0.35714
Lucilia porphyrina	0.33149	0.0884	0.0625	0.44118	0.07792	0.36095	0.1086	0.72398	0.43836	0.15517	0.67391	0.15842	0	0.1	0.26786	0.2359	0.32836	0.02985	0.10959	0	0.63158	0.14076	0	0.35191	0.04692	0.18462	0	0.1561	0.07805	0.16327	0.53012
Lucilia coeruleiviridis	0.41989	0.1326	0.2	0.37681	0.13158	0.22287	0.01826	0.56621	0.51351	0.12465	0.52747	0.25	0.1	0.14149	0.31628	0.25773	0.32836	0.0597	0.05556	0	0.27586	0.0708	0	0.18879	0.0708	0.20202	0.0202	0.03941	0.15764	0.14141	0.37349
Hemipyrellia ligurriens	0.24176	0.04396	0.1875	0.35294	0.05333	0.29412	0.03636	0.30909	0.45333	0.09827	0.83516	0.1	0	0.10365	0.19383	0.17617	0.20741	0.02963	0.13514	0	0.14035	0.11765	0	0.09412	0.09412	0.10363	0.04145	0.11594	0.11594	0.06122	0.1697
Calliphora chinghaiensis	0.37427	0.11696	0.11765	0.34783	0.1	0.20528	0.01702	0.66383	0.32353	0.12188	0.45872	0.17391	0.17391	0.10667	0.15179	0.21875	0.30075	0	0.13514	0.07143	0.21429	0.04533	0.13598	0.1813	0.04533	0.1326	0.0221	0.16931	0.10582	0.18	0.21687
Aldrichina grahami	0.31818	0.09091	0.1875	0.38235	0.02632	0.19653	0	0.6	0.30137	0.10383	0.46667	0.11268	0.05634	0.09924	0.15789	0.23834	0.23881	0	0.08333	0.06897	0.2069	0.04571	0.02286	0.16	0.02286	0.12834	0.02139	0.16842	0.10526	0.12245	0.21818
Calliphora vomitoria	0.22099	0.0884	0.06452	0.38806	0.02632	0.28235	0	0.60987	0.27397	0.08523	0.68889	0	0.17391	0.09057	0.28571	0.21875	0.1194	0.02985	0.05556	0	0.06897	0.04558	0	0.09117	0.06838	0.04167	0.02083	0.03922	0.03922	0.14286	0.2994
Ravinia pernix	0.22472	0.04494	0.12121	0.14925	0.07792	0.32749	0	0.28959	0.32432	0.07018	0.66667	0.0381	0.15238	0.0813	0.20628	0.17708	0.0597	0	0.11111	0	0.06897	0.0472	0	0.18879	0.0472	0.17561	0.01951	0.0381	0.13333	0.08163	0.24096
Sarcophaga melanura	0.28415	0.06557	0.23529	0.4058	0.08	0.44179	0.0367	0.40367	0.42667	0.16715	0.74157	0.06667	0.16667	0.10373	0.34234	0.20942	0.35821	0.0597	0.22222	0.06897	0.34483	0.11834	0.02367	0.26036	0.14201	0.26	0.06	0.07619	0.19048	0.10309	0.30675
Sarcophaga africa	0.28889	0.06667	0.11765	0.26866	0.12987	0.40356	0.07306	0.52968	0.57534	0.14493	0.63736	0.13913	0.06957	0.1289	0.33778	0.18557	0.30075	0.1203	0.16667	0	0.5614	0.04678	0	0.18713	0.14035	0.12121	0.06061	0.0381	0.22857	0.12245	0.29586
Sarcophaga portschinskyi	0.35955	0.04494	0.12121	0.26471	0.08	0.31085	0.05505	0.40367	0.32	0.13218	0.40909	0.07018	0.03509	0.12295	0.22124	0.21649	0.2406	0.03008	0.08451	0	0.14035	0.06977	0.04651	0.13953	0.09302	0.10204	0	0.07805	0.1561	0.12245	0.31902
Sarcophaga similis	0.29213	0.04494	0.18182	0.35821	0.05195	0.23284	0.0724	0.27149	0.42667	0.12607	0.5618	0.07619	0.0381	0.09331	0.24561	0.23158	0.18182	0.0303	0.11111	0	0.14035	0.11628	0.02326	0.2093	0.06977	0.22111	0.0603	0.07767	0.17476	0.10204	0.20606
Sarcophaga peregrina	0.64088	0.1768	0.12121	0.52941	0.07895	0.36202	0.10909	0.50909	0.60526	0.16422	0.62222	0.12121	0.12121	0.12876	0.3348	0.16842	0.38519	0.02963	0.25	0	0.2807	0.0472	0.0236	0.33038	0.0944	0.21782	0.0396	0.18868	0.16981	0.20408	0.36025
Sarcophaga impatiens	0.63736	0.13187	0.18182	0.34783	0.07895	0.36202	0.03653	0.63927	0.81579	0.23392	0.65909	0.06202	0.06202	0.19409	0.29204	0.29474	0.66165	0.09023	0.14085	0.06897	0.34483	0.06936	0.06936	0.34682	0.16185	0.39801	0.0398	0.11594	0.23188	0.14286	0.47853
Sarcophaga crassipalpis	0.28729	0.0663	0.12121	0.38235	0.18421	0.35988	0.05479	0.23744	0.45333	0.10059	0.66667	0.07018	0.10526	0.12422	0.27826	0.25773	0.42105	0.18045	0.11111	0	0.35088	0.02346	0	0.1173	0.07038	0.1791	0.0398	0.07583	0.11374	0.06122	0.30488
Sarcophaga albiceps	0.26667	0.02222	0.11765	0.44118	0.10526	0.35224	0.01826	0.32877	0.61333	0.12979	0.72727	0.03883	0.07767	0.09658	0.29075	0.13542	0.1791	0	0.21918	0	0.21053	0.0236	0.0236	0.16519	0.11799	0.14	0.04	0.01878	0.15023	0.08163	0.33735
Hypoderma lineatum	0.26667	0.02667	0.35	0.21538	0.10667	0.21429	0.19048	0.28571	0.13514	0.20386	0.39535	0.15686	0.11765	0.15354	0.19858	0.28421	0.14815	0.08889	0.16667	0.14545	0.14545	0.04469	0.11173	0.15642	0.06704	0.29947	0.08556	0.18182	0.13636	0.18557	0.21951
Dermatobia hominis	0.3681	0.04908	0.16216	0.35821	0.25316	0.20809	0.0553	0.4977	0.43478	0.17067	0.38298	0.18692	0.03738	0.23028	0.19305	0.19588	0.11852	0.08889	0.17647	0.21429	0.28571	0.06897	0.04598	0.34483	0.06897	0.32609	0.04348	0.06522	0.23913	0.14141	0.24852
Gasterophilus pecorum	0.98876	0.17978	0.41026	0.52055	0.41026	0.59884	0.20779	0.93506	1.05263	0.39117	0.85057	0.41791	0.21891	0.54255	0.51064	0.63095	0.56338	0.28169	0.28571	0.14035	0.84211	0.09222	0.06916	0.73775	0.32277	0.74	0.16	0.35745	0.27234	0.20202	0.375
Gasterophilus intestinalis	0.60335	0.20112	0.63415	0.59155	0.43038	0.65517	0.19214	0.71616	1.06173	0.36478	1	0.38356	0.27397	0.6376	0.52632	0.53892	0.8951	0.1958	0.4058	0.2807	0.70175	0.25731	0	0.88889	0.21053	0.8866	0.16495	0.31718	0.31718	0.38384	0.52903
Bactrocera minax	1.24	0.4	0.36	0.90667	0.53333	0.79114	0.36667	1.26667	1.16049	0.68942	0.75676	0.52245	0.35918	0.56497	0.51	0.81437	1.20548	0.21918	0.39474	0.32258	0.77419	0.26113	0.28487	1.04451	0.30861	1.1831	0.11268	0.35628	0.5668	0.43564	0.78788
Bactrocera umbrosa	1.07463	0.33831	0.31111	0.63768	0.36842	0.48943	0.52632	1.45614	1.03704	0.42462	0.55696	0.28141	0.32161	0.43176	0.51256	0.54945	1.22857	0.28571	0.26316	0.26667	0.93333	0.44575	0.1173	0.60997	0.39883	0.84729	0.21675	0.3318	0.60829	0.47059	0.7037
Liriomyza bryoniae	0.19632	0.04908	0.1	0.26866	0.18919	0.12778	0.05769	0.38462	0.43038	0.12698	0.21053	0.04211	0	0.13147	0.20168	0.16667	0.33083	0.09023	0.10526	0	0.14286	0.09846	0	0.17231	0.02462	0.24742	0.12371	0.02339	0.21053	0.06452	0.10465
Liriomyza sativae	0.35503	0.18935	0.1	0.25714	0.15385	0.12958	0.03774	0.43396	0.61333	0.15978	0.40476	0.13187	0.04396	0.16566	0.23729	0.21801	0.30075	0.1203	0.22222	0	0.47458	0.12422	0	0.09938	0.02484	0.14508	0.12435	0.04145	0.33161	0.10526	0.24138
Anopheles culicifacies	0.16374	0.09357	0.29268	0.20896	0.12658	0.0618	0.05556	0.62963	0.41558	0.05233	0.46465	0	0.08511	0.04965	0.2	0.08738	0.18045	0.06015	0.05333	0	0.27586	0.12903	0	0.15484	0.07742	0.10101	0	0.08511	0.08511	0.0396	0.19632
Culex pipiens pipiens	0.16279	0.11628	0.04878	0.17391	0.02667	0.17033	0.0543	0.65158	0.32	0.13333	0.49462	0	0	0.0709	0.21739	0.20465	0.22222	0	0.05195	0	0.2069	0.1	0	0.125	0.125	0.08377	0.02094	0.08247	0.10309	0.10101	0.17178
Antherea assamensis	0.23188	0.05797	0.19355	0.18462	0.16438	0.10178	0.0804	0.52261	0.20896	0.13626	0.26168	0.3038	0	0.02998	0.16296	0.10612	0.544	0	0.19048	0.07547	0.22642	0.12862	0	0.30868	0.02572	0.42105	0	0.11111	0.16667	0.10526	0.13472
Bombyx mori	0.17391	0.03478	0.30303	0.14925	0.13699	0.11028	0.12435	0.31088	0.30769	0.1	0.13793	0.22222	0.07407	0.11915	0.16028	0.27799	0.46667	0.06667	0.16667	0	0.07692	0.04878	0.02439	0.29268	0.02439	0.24658	0.05479	0.02941	0.02941	0.14894	0.13904

## Sheet: D
							Gene wise and species wise codon count comparison
	Comparison of codon count present in every genes								Organisms		Species wise Comparison of codon count present in every genes
Gene	strand	Blepharipa	Tachinidae	Calliphoridae	Oestridae	Sarcophagidae	Oestroidea			atp6	atp8	cox1	cox2	cox3	cytb	nad1	nad2	nad3	nad4	nad4l	nad5	nad6
atp6	+	225	224.75	225.737	222.5	222.222	224.389		Chrysomya bezziana	225	54	511	229	262	378	312	338	117	446	98	573	174	3717
atp8	+	55	54	54	53.25	54	53.9167		Aldrichina grahami	225	54	511	228	262	378	312	338	118	446	98	573	174	3717
cox1	+	512	511.5	509.737	511	511	510.389		Chrysomya pinguis	225	54	511	229	262	378	312	338	117	446	98	573	174	3717
cox2	+	229	228.25	228.895	228.25	229	228.778		Chrysomya albiceps	225	54	511	229	262	378	312	338	117	446	98	573	174	3717
cox3	+	262	262	261.579	262	262	261.778		Protophormia terraenovae	225	54	511	229	262	378	312	338	117	446	98	573	174	3717
cytb	+	378	378	378	378	378	378		Chrysomya saffranea	225	54	511	229	262	378	312	338	117	446	98	573	174	3717
nad1	-	315	312.75	312	312.75	312	312.167		Hemipyrellia ligurriens	225	54	511	229	262	378	312	338	117	446	98	575	174	3719
nad2	+	339	337.75	338	337.5	338	337.917		Lucilia porphyrina	225	54	511	229	262	378	312	338	117	446	98	575	174	3719
nad3	+	118	117.25	117.368	117.75	117.778	117.5		Chrysomya rufifacies	225	54	511	229	262	378	312	338	117	446	98	573	174	3717
nad4	-	446	446	446	446	446	446		Chrysomya megacephala	225	54	511	229	262	378	312	338	117	446	98	573	174	3717
nad4l	-	97	97	98	95.5	98	97.6111		Cochliomyia hominivorax	225	54	512	229	262	378	312	338	118	446	98	573	174	3719
nad5	-	572	572.5	573.263	572.75	573	573.056		Chrysomya putoria	225	54	511	229	262	378	312	338	118	446	98	573	174	3718
nad6	+	174	174	174	174	174	174		Chrysomya phaonis	225	54	511	229	262	378	312	338	117	446	98	573	174	3717
		3722	3715.75	3716.58	3711.25	3715	3715.5		Lucilia coeruleiviridis	225	54	510	229	262	378	312	338	118	446	98	571	174	3715
									Calliphora chinghaiensis	239	54	511	229	262	378	312	338	117	446	98	572	174	3730
									Calliphora vomitoria	225	54	511	228	262	378	312	338	118	446	98	573	174	3717
									Chrysomya nigripes	225	54	511	229	262	378	312	338	118	446	98	573	174	3718
									Lucilia illustris	225	54	499	229	262	378	312	338	118	446	98	575	174	3708
									Lucilia caesar	225	54	499	229	254	378	312	338	117	446	98	575	174	3699
									Hypoderma lineatum	225	54	511	226	262	378	312	338	118	446	96	573	173	3712
									Dermatobia hominis	225	53	511	229	262	378	315	338	118	446	98	573	173	3719
									Gasterophilus pecorum	225	53	511	229	262	378	312	337	118	446	94	573	175	3713
									Gasterophilus intestinalis	215	53	511	229	262	378	312	337	117	446	94	572	175	3701
									Ravinia pernix	225	54	511	229	262	378	312	338	118	446	98	573	174	3718
									Sarcophaga melanura	220	54	511	229	262	378	312	338	117	446	98	573	174	3712
									Sarcophaga africa	225	54	511	229	262	378	312	338	117	446	98	573	174	3717
									Sarcophaga portschinskyi	220	54	511	229	262	378	312	338	118	446	98	573	174	3713
									Sarcophaga similis	220	54	511	229	262	378	312	338	118	446	98	573	174	3713
									Sarcophaga peregrina	220	54	511	229	262	378	312	338	118	446	98	573	174	3713
									Sarcophaga impatiens	225	54	511	229	262	378	312	338	118	446	98	573	174	3718
									Sarcophaga crassipalpis	225	54	511	229	262	378	312	338	118	446	98	573	174	3718
									Sarcophaga albiceps	220	54	511	229	262	378	312	338	118	446	98	573	174	3713
									Blepharipa sp.	225	55	512	229	262	378	315	339	118	446	97	572	174	3722
									Rutilia goerlingiana	225	54	511	228	262	378	309	338	117	446	97	573	174	3712
									Elodia flavipalpis	224	54	511	229	262	378	315	336	117	446	98	573	174	3717
									Exorista sorbillans	225	53	512	227	262	378	312	338	117	446	96	572	174	3712
									Liriomyza bryoniae	225	52	511	229	262	378	320	340	117	446	96	571	174	3721
									Liriomyza sativae	225	54	511	229	262	378	319	340	117	446	96	571	174	3722
									Bactrocera minax	225	53	511	228	263	378	313	340	117	446	98	572	173	3717
									Bactrocera umbrosa	225	53	511	229	262	378	313	340	117	446	98	573	174	3719
									Culex pipiens pipiens	226	53	512	228	262	378	314	340	117	447	101	581	174	3733
									Anopheles culicifacies	226	50	512	228	262	378	318	341	118	447	98	580	171	3729
									Bombyx mori	225	53	510	227	262	383	310	334	118	450	96	572	176	3716
									Antheraea assamensis	225	54	510	227	262	382	310	337	116	446	96	580	178	3723
									Average	224.545	53.7045	510.5	228.659	261.841	378.205	312.614	338.114	117.432	446.136	97.5682	573.409	174.045
																						Max	3730	Calliphora chinghaiensis
																						Min	3699	Hypoderma lineatum

## Sheet: E
											Family wise A/U and G/C ending codons
			A/U ending codons
			GCU	GCA	UGU	GAU	GAA	UUU	GGA	GGU	CAU	AUU	AAA	CUU	CUA	UUA	AUA	AAU	CCU	CCA	CAA	CGU	CGA	AGU	AGA	UCU	UCA	ACU	ACA	GUU	GUA	UGA	UAU
		Tachinidae	2.41692	1.35567	1.90324	1.71631	1.90832	1.86885	2.53864	1.06101	1.80147	1.88533	1.83208	1.98868	1.92983	1.89822	1.8571	1.86171	2.21509	1.54089	1.91048	1.05714	2.76323	0.886238	1.64128	2.79019	2.3083	1.84927	1.93011	2.0226	1.83889	1.9231	1.79484
		Calliphoridae	2.53668	1.17387	1.88475	1.60494	1.94081	1.62815	2.63497	0.903256	1.5557	1.89287	1.12102	2.09421	1.79101	1.89385	1.71835	1.80654	2.32904	1.49033	1.89745	0.683462	3.06218	1.32214	1.12969	2.67287	2.51927	2.16068	1.70386	1.70905	2.14167	1.90787	1.69052
		Sarcophagidae	2.30262	1.25895	1.85344	1.65029	1.90365	1.6497	2.49647	1.05147	1.49325	1.859	1.36758	1.89165	1.94052	1.88068	1.71677	1.79151	2.26761	1.36252	1.84258	0.945621	2.76763	1.09915	1.38263	3.02884	2.0834	2.00003	1.75835	1.77399	1.97531	1.88651	1.68337
		Oestridae	2.10911	1.22001	1.61086	1.57858	1.69988	1.5809	2.26854	0.961377	1.32893	1.71738	1.34277	1.47713	2.07458	1.60901	1.64285	1.58751	1.50367	1.90123	1.74134	0.889235	2.42181	0.848718	1.50853	2.48982	2.28111	1.66708	1.65639	1.67977	1.84856	1.77179	1.65698
			G/C ending codons
			GCC	GCG	UGC	GAC	GAG	UUC	GGC	GGG	CAC	AUC	AAG	CUC	CUG	UUG	AUG	AAC	CCC	CCG	CAG	CGC	CGG	AGC	AGG	UCC	UCG	ACC	ACG	GUC	GUG	UGG	UAC
		Tachinidae	0.181432	0.04597	0.096765	0.283693	0.0916775	0.131155	0.077075	0.323273	0.198525	0.114675	0.167923	0.0713875	0.0101	0.101777	0.142905	0.138287	0.198205	0.0458075	0.0895225	0.0181825	0.161442	0.071375	0.0348575	0.18545	0.082305	0.144807	0.075815	0.04474	0.09377	0.0769025	0.205163
		Calliphoridae	0.23081	0.0586405	0.11525	0.39506	0.0591942	0.371849	0.0133095	0.448466	0.444296	0.107133	0.878976	0.0634763	0.0512942	0.106152	0.281646	0.193457	0.153979	0.02665	0.102546	0.00738947	0.246967	0.102064	0.01448	0.165736	0.0737589	0.117802	0.0176532	0.0636742	0.0856021	0.0921284	0.309478
		Sarcophagidae	0.364627	0.0738056	0.146563	0.349711	0.0963456	0.350299	0.0506533	0.401408	0.506746	0.141003	0.632416	0.0758344	0.0919967	0.119316	0.283233	0.208494	0.309786	0.0600767	0.157418	0.0153267	0.271427	0.0624433	0.0233333	0.216089	0.104108	0.201656	0.0399578	0.0785933	0.1721	0.113494	0.316629
		Oestridae	0.55672	0.114163	0.389143	0.421422	0.300117	0.419098	0.161428	0.608657	0.67107	0.28262	0.657225	0.286312	0.161977	0.390992	0.357148	0.41249	0.431287	0.163818	0.258663	0.195198	0.493755	0.115797	0.0567175	0.531972	0.167328	0.56304	0.113498	0.230417	0.241253	0.22821	0.343015
