# Supplementary material for: Mitogenome-wise codon usage pattern from comparative analysis of the first mitogenome of Blepharipa sp. (Muga uzifly) with other Oestroid flies
Source: Sci Rep. 2022 Apr 29;12:7028. doi: 10.1038/s41598-022-10547-8 (PMC9054809; doi:10.1038/s41598-022-10547-8)
Supplement: Supplementary file 7 — Supplementary Information 7. [file 41598_2022_10547_MOESM7_ESM.xlsx]

## Sheet: Title
												Mitogenome-wise codon usage pattern from comparative analysis of the first mitogenome of Blepharipa sp. (Muga uzifly) with other Oestroid flies
												Debajyoti Kabiraja, Hasnahana Chetiaa, Adhiraj Natha, Pragya Sharmac, Ponnala Vimal Mosaharib, Deepika Singha, Palash Duttad, Kartik Neogd, Utpal Boraa, b*
				a Bioengineering Research Laboratory, Department of Biosciences and bioengineering,
				Indian Institute of Technology Guwahati, Assam, India
				b Centre for the Environment, Indian Institute of Technology Guwahati, Assam, India
				c Department of Bioengineering and Technology, Gauhati University Institute of Science and Technology (GUIST), Gauhati University, Guwahati, Assam, India
				d Biotechnology Section, Central Muga Eri Research & Training Institute (CMER&TI), Lahdoigarh, Jorhat, Assam, India
				*Corresponding author: ubora@iitg.ac.in
				Supplementary Data 6: Codon Usage indices (Enc, Neutrality Plot, GC3)
				A	Different GC values of mitchondrial protein coding genes
				B	Outcome from Neutrality Plot
				C	Effective number of codons (ENc) of each mitochondrial protein coding genes
				D	Correlation between different indices of codon usage

## Sheet: A
				Different GC values of mitchondrial protein coding genes
	ATP6		ATP8		COX1		COX2		COX3		CYTB		NAD1		NAD2		NAD3		NAD4		NAD4l		NAD5		NAD6				Blepharipa sp.								ATP6	ATP8	COX1	COX2	COX3	CYTB	NAD1	NAD2	NAD3	NAD4	NAD4l	NAD5	NAD6
Organisms	GC3	GC12	GC3	GC12	GC3	GC12	GC3	GC12	GC3	GC12	GC3	GC12	GC3	GC12	GC3	GC12	GC3	GC12	GC3	GC12	GC3	GC12	GC3	GC12	GC3	GC12			GC3	GC12						Organisms	GC3s	GC3s	GC3s	GC3s	GC3s	GC3s	GC3s	GC3s	GC3s	GC3s	GC3s	GC3s	GC3s
Chrysomya bezziana	7.55556	36.6667	5.55556	29.6296	12.1331	40.8023	9.60699	36.0262	11.4504	40.2672	10.582	36.5079	14.4231	30.7692	11.5385	26.6272	6.83761	30.3419	11.6592	29.148	6.12245	27.0408	10.2967	29.2321	10.9195	23.2759			5.77778	31.7778	ATP6	1	0	0		Chrysomya bezziana	0.076	0.056	0.121	0.096	0.115	0.144	0.144	0.115	0.068	0.117	0.061	0.103	0.109
Aldrichina grahami	7.27273	36.3636	1.85185	28.7037	7.22656	40.918	11.7904	36.2445	11.0687	40.6489	8.99471	37.6984	10.8974	31.5705	9.1716	26.4793	9.32203	30.0847	6.27803	29.5964	6.12245	27.0408	7.50436	29.1449	5.23256	21.2209			10.9091	17.2727	ATP8	2	50	50		Aldrichina grahami	0.053	0.037	0.092	0.096	0.095	0.074	0.074	0.08	0.093	0.076	0.061	0.066	0.063
Chrysomya pinguis	5.33333	33.7778	3.7037	25.9259	9.19765	40.8023	9.64912	35.5263	9.54199	40.2672	9.25926	36.7725	7.37179	31.25	7.98817	25.8876	9.32203	28.8136	7.62332	28.4753	6.12245	25.5102	6.63176	28.7086	6.32184	21.2644			9.76562	40.8203	COX1	3				Chrysomya pinguis	0.089	0.037	0.135	0.118	0.13	0.099	0.099	0.139	0.077	0.105	0.061	0.108	0.126
Chrysomya albiceps	7.11111	35.1111	5.55556	26.8519	6.45793	41.2916	8.73362	35.3712	9.54199	40.2672	8.20106	35.8466	6.08974	30.7692	7.39645	25.7396	0.854701	29.4872	4.93274	29.148	7.14286	25	5.75916	29.3194	4.5977	23.5632			6.55022	31.6594	COX2	4				Chrysomya albiceps	0.071	0.056	0.065	0.087	0.095	0.061	0.061	0.074	0.009	0.049	0.071	0.058	0.046
Protophormia terraenovae	8.88889	34.6667	5.55556	29.6296	11.9374	41.3894	9.60699	35.8079	11.8321	41.0305	12.4339	37.3016	9.9359	30.609	11.5385	27.3669	7.69231	29.4872	10.0897	29.7085	6.12245	26.5306	10.8202	29.3194	9.1954	25.2874			7.25191	37.7863	COX3	5				Protophormia terraenovae	0.089	0.056	0.119	0.096	0.118	0.099	0.099	0.115	0.077	0.101	0.061	0.108	0.092
Chrysomya saffranea	8.44444	34.4444	1.85185	30.5556	11.9374	41.1937	10.4803	36.4629	11.0687	40.8397	13.2275	36.6402	9.29487	30.7692	12.426	26.9231	8.54701	29.4872	8.52018	29.148	5.10204	27.0408	10.1222	29.5812	9.77012	24.1379			9.52381	33.3333	CYTB	6				Chrysomya saffranea	0.084	0.019	0.119	0.105	0.111	0.093	0.093	0.124	0.085	0.085	0.051	0.101	0.098
Hemipyrellia ligurriens	7.11111	35.3333	1.85185	29.6296	9.39335	40.998	9.60699	36.2445	8.01527	40.2672	8.99471	36.1111	7.69231	30.9295	7.98817	26.4793	4.2735	28.6325	9.86547	29.2601	5.10204	26.0204	7.47826	29.3043	7.47126	23.5632			10.7937	29.5238	NAD1	7				Hemipyrellia ligurriens	0.071	0.019	0.094	0.096	0.08	0.077	0.077	0.08	0.043	0.099	0.051	0.075	0.075
Lucilia porphyrina	12	34.8889	9.25926	27.7778	10.5675	41.8787	12.6638	35.8079	14.8855	40.0763	13.4921	37.3016	10.2564	30.9295	11.5385	26.9231	12.8205	29.9145	9.86547	29.2601	6.12245	25.5102	10.2609	29.7391	12.6437	22.9885			5.89971	24.4838	NAD2	8				Lucilia porphyrina	0.12	0.093	0.106	0.127	0.149	0.103	0.103	0.115	0.128	0.099	0.061	0.103	0.126
Chrysomya rufifacies	7.11111	34.6667	5.55556	27.7778	7.63209	41.3894	7.86026	35.5895	7.63359	39.8855	8.73016	35.8466	7.37179	30.7692	6.21302	25.4438	5.12821	28.6325	6.05381	29.0359	3.06122	24.4898	5.93368	29.3194	3.44828	23.2759			3.38983	24.1525	NAD3	9				Chrysomya rufifacies	0.071	0.056	0.076	0.079	0.076	0.074	0.074	0.062	0.051	0.061	0.031	0.059	0.034
Chrysomya megacephala	9.33333	34.4444	1.85185	30.5556	11.1546	41.1937	10.4803	36.4629	11.8321	41.0305	12.963	36.9048	9.9359	30.609	12.1302	27.071	7.69231	29.4872	8.52018	29.0359	4.08163	27.0408	9.77312	29.4066	9.77012	24.1379			7.3991	28.0269	NAD4	10				Chrysomya megacephala	0.093	0.019	0.112	0.105	0.118	0.099	0.099	0.121	0.077	0.085	0.041	0.098	0.098
Cochliomyia hominivorax	5.77778	35.1111	9.25926	28.7037	11.1328	41.6016	10.4803	36.0262	11.4504	40.8397	13.2275	36.6402	10.8974	30.4487	10.9467	26.0355	10.1695	30.9322	12.7803	28.6995	6.12245	26.0204	9.07504	28.534	8.04598	24.4253			7.21649	23.1959	NAD4l	11				Cochliomyia hominivorax	0.058	0.093	0.111	0.105	0.115	0.109	0.109	0.109	0.102	0.128	0.061	0.091	0.08
Chrysomya putoria	8.88889	34.8889	5.55556	28.7037	11.1546	41.3894	7.86026	36.4629	11.0687	40.8397	9.78836	35.8466	9.61538	30.9295	10.9467	26.6272	11.0169	27.9661	8.29596	29.4843	5.10204	27.0408	8.90052	29.6684	11.4942	23.8506			7.16783	26.6608	NAD5	12				Chrysomya putoria	0.089	0.056	0.112	0.079	0.111	0.096	0.096	0.109	0.11	0.083	0.051	0.089	0.115
Chrysomya phaonis	8	35.3333	7.40741	29.6296	12.7202	41.0959	10.917	36.2445	11.8321	41.4122	14.2857	36.7725	9.61538	30.9295	14.7929	26.7751	6.83761	29.4872	10.3139	29.3722	6.12245	27.0408	10.9948	29.4939	13.7931	23.2759			5.17241	18.9655	NAD6	13				Chrysomya phaonis	0.08	0.074	0.127	0.109	0.118	0.096	0.096	0.148	0.068	0.103	0.061	0.11	0.138
Lucilia coeruleiviridis	8.44444	34.8889	5.55556	28.7037	13.9216	41.1765	10.917	34.4978	8.39695	40.6489	10.582	36.5079	8.01282	31.0897	8.87574	27.2189	9.32203	28.8136	9.19282	28.8117	7.14286	25	10.8581	29.5972	11.4942	22.7011										Lucilia coeruleiviridis	0.084	0.056	0.139	0.109	0.084	0.08	0.08	0.089	0.093	0.092	0.071	0.109	0.115
Calliphora chinghaiensis	15.4812	34.3096	3.7037	25.9259	9.19765	40.998	9.17031	35.5895	12.5954	39.313	9.52381	37.1693	7.69231	31.0897	8.57988	26.0355	9.40171	29.0598	8.07175	28.4753	6.12245	25.5102	6.11888	28.8462	6.32184	21.2644										Calliphora chinghaiensis	0.155	0.037	0.092	0.092	0.126	0.077	0.077	0.086	0.094	0.081	0.061	0.061	0.063
Calliphora vomitoria	4.88889	34.2222	11.1111	26.8519	8.21918	40.998	10.0877	35.9649	9.1603	40.6489	9.25926	36.6402	8.33333	31.0897	6.21302	25.8876	5.9322	28.8136	7.17489	29.148	5.10204	25.5102	10.4712	29.7557	5.74713	23.2759										Calliphora vomitoria	0.049	0.111	0.082	0.101	0.092	0.083	0.083	0.062	0.059	0.072	0.051	0.105	0.057
Chrysomya nigripes	6.22222	35.1111	5.55556	29.6296	9.58904	41.1937	7.42358	36.6812	9.92366	40.8397	9.78836	36.7725	9.61538	30.7692	9.76331	26.3314	6.77966	28.3898	7.84753	29.148	4.08163	26.5306	7.8534	29.2321	10.9195	24.7126										Chrysomya nigripes	0.062	0.056	0.096	0.074	0.099	0.096	0.096	0.098	0.068	0.078	0.041	0.079	0.109
Lucilia illustris	6.22222	34.8889	1.85185	27.7778	8.61723	41.483	10.0437	35.3712	10.6299	40.3543	9.25926	36.2434	7.69231	30.9295	7.69231	26.4793	9.32203	29.2373	7.3991	29.0359	7.14286	25.5102	7.47826	29.2174	6.89655	23.2759										Lucilia illustris	0.062	0.019	0.086	0.1	0.111	0.077	0.077	0.077	0.093	0.074	0.071	0.075	0.069
Lucilia caesar	7.11111	35.3333	5.55556	27.7778	8.61723	41.2826	8.73362	35.5895	11.8321	40.458	8.99471	36.2434	8.65385	30.9295	8.57988	26.3314	10.2564	29.4872	8.7444	29.148	7.14286	25.5102	7.65217	29.3913	6.89655	23.2759										Lucilia caesar	0.071	0.056	0.086	0.087	0.122	0.087	0.087	0.086	0.103	0.087	0.071	0.077	0.069
Hypoderma lineatum	8.44444	33.3333	20.7547	23.5849	9.19765	41.8787	9.60699	35.1528	12.2137	39.313	10.582	36.6402	10.7937	29.3651	10.0592	24.7041	8.47458	28.8136	11.6592	28.8117	12.2449	25	9.5986	28.8831	6.35838	23.1214										Hypoderma lineatum	0.084	0.019	0.092	0.124	0.294	0.087	0.087	0.124	0.042	0.076	0.094	0.07	0.058
Dermatobia hominis	8.44444	34.6667	1.85185	22.2222	9.19765	40.3131	12.3894	36.0619	11.0687	38.7405	13.7566	34.5238	8.65385	30.1282	12.426	24.5562	4.23729	29.2373	7.62332	28.3632	9.375	26.5625	6.9808	27.7487	5.78035	23.6994										Dermatobia hominis	0.084	0.208	0.092	0.096	0.256	0.108	0.108	0.101	0.085	0.117	0.122	0.096	0.064
Gasterophilus pecorum	23.5556	39.1111	22.6415	33.9623	21.9178	43.8356	20.9607	38.2096	29.3893	40.8397	26.455	39.6825	25.9615	31.891	25.2226	29.822	27.9661	30.5085	19.9552	31.8386	21.2766	26.5957	22.3386	33.3333	23.4286	27.7143										Gasterophilus pecorum	0.236	0.226	0.219	0.21	0.08	0.26	0.26	0.252	0.28	0.2	0.213	0.223	0.234
Gasterophilus intestinalis	26.0465	38.6047	30.1887	33.9623	20.7436	44.227	21.3974	38.2096	25.5725	40.8397	28.0423	40.7407	23.7179	32.3718	25.816	30.8605	29.0598	32.0513	25.7847	31.6144	23.4043	26.0638	25	32.5175	30.2857	28.2857										Gasterophilus intestinalis	0.26	0.302	0.207	0.214	0.118	0.237	0.237	0.258	0.291	0.258	0.234	0.25	0.303
Ravinia pernix	7.55556	36.2222	3.7037	29.6296	8.61057	41.9765	6.9869	35.8079	8.01527	40.6489	7.93651	37.4339	8.01282	32.0513	9.76331	27.2189	8.47458	28.8136	6.72646	29.5964	6.12245	25	5.58464	29.4066	5.17241	21.8391										Ravinia pernix	0.076	0.037	0.086	0.07	0.134	0.08	0.08	0.098	0.085	0.067	0.061	0.056	0.052
Sarcophaga melanura	14.5455	36.8182	11.1111	28.7037	10.9589	42.1722	10.0437	35.3712	11.8321	40.6489	14.0212	36.7725	9.29487	31.4103	12.426	28.5503	11.1111	31.1966	10.5381	30.0448	9.18367	23.9796	8.90052	29.4066	12.6437	24.4253										Sarcophaga melanura	0.145	0.111	0.11	0.1	0.126	0.093	0.093	0.124	0.111	0.105	0.092	0.089	0.126
Sarcophaga africa	8.88889	35.5556	1.85185	28.7037	10.9589	42.4658	8.73362	35.1528	13.3588	41.4122	12.6984	37.5661	11.5385	31.0897	11.5385	26.0355	9.40171	30.3419	12.7803	30.1569	7.14286	25	8.90052	29.4066	10.3448	23.2759										Sarcophaga africa	0.089	0.019	0.11	0.087	0.111	0.115	0.115	0.115	0.094	0.128	0.071	0.089	0.103
Sarcophaga portschinskyi	5.80357	34.5982	1.88679	25.4717	7.82779	41.2916	7.86026	35.3712	7.63359	39.5038	8.46561	35.1852	8.01282	30.9295	6.45161	25.5132	5.98291	28.2051	8.7444	28.9238	5.10204	23.9796	7.67888	28.3595	1.72414	20.6897										Sarcophaga portschinskyi	0.068	0.056	0.1	0.079	0.156	0.087	0.087	0.104	0.059	0.061	0.051	0.063	0.103
Sarcophaga similis	10.9091	36.3636	5.55556	28.7037	12.1331	41.8787	12.2271	36.8996	15.6488	40.8397	14.5503	37.963	8.65385	31.5705	11.5385	26.9231	9.32203	31.3559	10.3139	31.278	8.16327	25	13.2635	29.5812	14.3678	24.4253										Sarcophaga similis	0.073	0.019	0.094	0.074	0.145	0.109	0.109	0.092	0.093	0.063	0.041	0.075	0.075
Sarcophaga peregrina	11.5556	37.5556	9.25926	30.5556	13.8943	42.5636	14.8472	35.1528	14.5038	40.458	18.7831	37.1693	13.4615	31.5705	15.6805	27.5148	13.5593	31.7797	13.4529	30.2691	7.14286	23.9796	11.8674	29.5812	12.069	24.4253										Sarcophaga peregrina	0.109	0.056	0.121	0.122	0.099	0.087	0.087	0.115	0.093	0.103	0.082	0.133	0.144
Sarcophaga impatiens	4.46429	33.9286	5.66038	22.6415	9.98043	41.9765	7.42358	35.1528	8.39695	39.8855	6.87831	35.582	6.08974	30.4487	4.39883	23.607	5.98291	26.4957	4.26009	27.3543	4.08163	24.4898	6.11888	28.4965	10.3448	24.1379										Sarcophaga impatiens	0.116	0.093	0.139	0.148	0.137	0.135	0.135	0.157	0.136	0.135	0.071	0.119	0.121
Sarcophaga crassipalpis	7.11111	35.5556	1.85185	28.7037	11.546	42.1722	9.60699	35.3712	9.92366	41.0305	11.3757	37.4339	9.29487	31.7308	13.0178	27.5148	6.77966	30.0847	7.84753	29.9327	5.10204	25.5102	9.07504	29.2321	10.4046	22.9885										Sarcophaga crassipalpis	0.071	0.019	0.115	0.096	0.118	0.093	0.093	0.13	0.068	0.078	0.051	0.091	0.104
Sarcophaga albiceps	7.72727	35.6818	11.1111	28.7037	9.39335	41.5851	10.917	35.1528	13.7405	40.458	11.6402	37.5661	6.73077	31.4103	11.5385	27.071	3.38983	29.2373	8.29596	30.1569	9.18367	24.4898	7.8534	29.5812	6.89655	24.4253										Sarcophaga albiceps	0.077	0.111	0.094	0.109	0.106	0.067	0.067	0.115	0.034	0.083	0.092	0.079	0.069
Blepharipa sp.	5.77778	31.7778	10.9091	17.2727	9.76562	40.8203	6.55022	31.6594	7.25191	37.7863	9.52381	33.3333	10.7937	29.5238	5.89971	24.4838	3.38983	24.1525	7.3991	28.0269	7.21649	23.1959	7.16783	26.6608	5.17241	18.9655										Blepharipa sp.	0.058	0.109	0.098	0.066	0.073	0.108	0.108	0.059	0.034	0.074	0.072	0.072	0.052
Rutilia goerlingiana	7.58929	34.375	12.963	23.1481	8.02348	40.1174	11.8421	33.3333	5.36398	37.9771	10.3175	35.8466	8.73786	30.4727	9.76331	25.2959	7.69231	27.7778	8.7444	27.8027	6.18557	21.134	8.55148	28.7958	12.069	21.8391										Rutilia goerlingiana	0.013	0.13	0.08	0.118	0.054	0.088	0.088	0.098	0.077	0.087	0.062	0.086	0.121
Elodia flavipalpis	1.33333	32	0	20.3704	1.95695	39.726	2.62009	33.1878	4.58015	38.3588	4.2328	33.9947	1.26984	27.7778	3.57143	23.2143	3.4188	25.2137	2.46637	26.5695	3.06122	21.9388	3.66492	26.8761	3.44828	18.3908										Elodia flavipalpis	0.076	0	0.02	0.026	0.046	0.013	0.013	0.036	0.034	0.025	0.031	0.037	0.034
Exorista sorbillans	7.11111	32.6667	9.43396	19.8113	5.66406	40.7227	5.72687	33.0396	3.43512	37.5954	7.93651	34.9206	4.80769	29.0064	5.6213	23.3728	5.98291	28.6325	5.15695	27.4664	4.16667	23.4375	4.02098	28.6713	4.02299	20.1149										Exorista sorbillans	0.071	0.094	0.057	0.057	0.034	0.048	0.048	0.056	0.06	0.052	0.042	0.04	0.04
Liriomyza bryoniae	7.11111	33.5556	5.55556	21.2963	8.61057	41.2916	8.29694	35.5895	7.63359	38.9313	9.25926	35.7143	4.6875	28.4375	6.17647	23.8235	7.69231	27.3504	8.29596	27.3543	4.16667	22.9167	6.1296	28.9842	8.04598	21.2644										Liriomyza bryoniae	0.071	0.096	0.086	0.083	0.076	0.047	0.047	0.062	0.077	0.083	0.042	0.061	0.08
Liriomyza sativae	11.5556	34.6667	9.61538	26.9231	9.19765	41.1937	14.8472	35.3712	10.687	39.313	10.0529	36.2434	9.09091	28.9969	7.94118	24.8529	11.1111	28.2051	8.07175	28.139	4.16667	24.4792	8.23117	29.2469	8.62069	21.8391										Liriomyza sativae	0.116	0.056	0.092	0.148	0.107	0.091	0.091	0.079	0.111	0.081	0.042	0.082	0.086
Bactrocera minax	33.7778	41.1111	33.9623	35.8491	38.3562	44.5205	35.5263	42.5439	24.3346	42.3954	37.8307	41.4021	16.2939	33.5463	41.1765	34.7059	35.0427	35.0427	31.8386	33.1839	26.5306	29.5918	28.3217	34.3531	31.2139	32.659										Bactrocera minax	0.338	0.34	0.384	0.355	0.243	0.163	0.163	0.412	0.35	0.318	0.265	0.283	0.312
Bactrocera umbrosa	27.1111	39.5556	33.9623	33.9623	30.5284	44.1292	31.441	39.9563	27.0992	41.7939	32.0106	38.2275	25.8786	32.7476	27.3529	31.7647	22.2222	34.188	23.0942	31.278	19.3878	29.0816	22.6876	32.1117	24.1379	30.4598										Bactrocera umbrosa	0.271	0.34	0.305	0.314	0.271	0.259	0.259	0.274	0.222	0.231	0.194	0.227	0.241
Anopheles culicifacies	17.3333	39.3333	26.4151	32.0755	22.5049	43.8356	17.9039	40.8297	23.2824	41.9847	26.1905	38.7566	22.0447	31.7891	25	30.4412	23.9316	31.1966	13.9014	30.8296	10.2041	27.0408	19.1228	32.2807	17.2414	27.2989										Anopheles culicifacies	0.062	0.057	0.061	0.048	0.053	0.067	0.067	0.103	0.051	0.085	0.03	0.077	0.011
Culex pipiens pipiens	6.19469	33.4071	5.66038	20.7547	5.46875	41.6016	4.38596	34.4298	5.34351	39.5038	8.20106	35.9788	6.6879	31.5287	4.39883	21.8475	5.12821	27.3504	9.17226	28.4116	2.9703	22.7723	7.58621	28.0172	1.14942	19.5402										Culex pipiens pipiens	0.071	0.08	0.055	0.044	0.076	0.053	0.053	0.044	0.034	0.092	0.071	0.076	0.064
Highest	26.0465	39.1111	30.1887	33.9623	21.9178	44.227	21.3974	38.2096	29.3893	41.4122	28.0423	40.7407	25.9615	32.3718	25.816	30.8605	29.0598	32.0513	25.7847	31.8386	23.4043	27.0408	25	33.3333	30.2857	28.2857
Lowest	1.33333	31.7778	0	17.2727	1.95695	39.726	2.62009	31.6594	3.43512	37.5954	4.2328	33.3333	1.26984	27.7778	3.57143	23.2143	0.854701	24.1525	2.46637	26.5695	3.06122	21.134	3.66492	26.6608	1.72414	18.3908
Average	8.83504	35.0907	7.19118	27.4137	10.3494	41.4666	10.1626	35.5627	11.2691	40.1742	11.6329	36.6145	9.70064	30.8313	10.5292	26.3589	8.77094	29.1792	9.30493	29.204	7.1483	25.2849	9.18191	29.2597	9.31981	23.2093

## Sheet: B
				Outcome from Neutrality Plot
			Gene	R slope	M (Mutational Pressure)	N (Natural Selection)	R2	Corr coeff	P value
			atp8	0.208712	20.8712	79.1288	0.19981	0.447002	0.00265516
			atp6	0.2487	24.87	75.13	0.693	0.83248	4.50636e-12
			cox1	0.137767	13.7767	86.2233	0.706713	0.840662	1.75263e-12
			cox2	0.254334	25.4334	74.5666	0.679451	0.824288	1.10412e-11
			cox3	0.114907	11.4907	88.5093	0.396491	0.629675	6.07508e-06
			cytb	0.171785	17.1785	82.8215	0.63244	0.795261	1.88762e-10
			nad1	0.118318	11.8318	88.1682	0.337839	0.58124	4.36808e-05
			nad2	0.297497	29.7497	70.2503	0.824816	0.908194	4.20959e-17
			nad3	0.19861	19.861	80.139	0.514231	0.717099	6.31023e-08
			nad4	0.186952	18.6952	81.3048	0.6485	0.805295	7.46621e-11
			nad4l	0.160345	16.0345	83.9655	0.240556	0.490465	0.000841085
			nad5	0.160345	16.0345	83.9655	0.817767	0.904305	9.48925e-17
			nad6	0.356338	35.6338	64.3662	0.735988	0.857897	1.99163e-13
			Max	0.356338	35.6338	88.5093	0.824816
			Min	0.114907	11.4907	64.3662	0.19981

## Sheet: C
			Effective number of codons (ENc) of each mitochondrial protein coding genes
	Organisms	atp6 (777)	atp8 (171)	cox1 (1536)	cox2 (690)	cox3 (789)	cytb (1152)	nad1 (975)	nad2 (1041)	nad3 (357)	nad4 (1419)	nad4l (306)	nad5 (1746)	nad6 (537)	Combined
	Chrysomya bezziana	37.3832	44.939	35.4574	39.4751	39.2518	37.7437	38.1796	37.3415	41.2212	36.3277	42.5407	34.1684	39.6697	36.225
	Aldrichina grahami	36.8388	45.1779	35.7926	38.7845	37.8508	36.1939	35.4589	35.979	40.3663	34.4495	43.225	32.5957	37.7392	34.5921
	Chrysomya pinguis	37.0924	46.3249	34.68	40.2488	39.7067	38.305	35.1981	40.5882	40.1258	34.6602	42.9827	35.0536	41.4117	34.3115
	Chrysomya albiceps	38.3469	43.9676	33.3997	39.1035	39.1266	35.9778	33.7519	35.0224	37.1538	32.4643	43.5648	32.8512	36.2244	32.3578
	Protophormia terraenovae	38.6256	43.9843	35.1723	39.9656	39.7556	37.9455	35.7509	38.7544	40.5462	34.5754	42.2687	33.9044	41.8123	34.5075
	Chrysomya saffranea	36.3912	43.6395	34.8138	39.2124	38.5243	37.7383	34.8808	39.7741	41.1862	33.6801	42.2974	33.9607	39.896	33.5585
	Hemipyrellia ligurriens	37.1532	43.0078	35.3288	39.1456	38.3719	36.6494	33.6705	36.5543	39.0498	34.1626	41.6279	33.0051	39.3718	34.0333
	Lucilia porphyrina	40.1724	44.2468	36.1216	40.9084	41.108	39.6103	36.3267	38.7797	42.5024	35.0515	40.9142	34.787	42.1045	34.9317
	Chrysomya rufifacies	37.582	44.0773	34.1708	38.3513	37.335	36.2132	34.44	34.2829	39.9369	33.1057	41.8692	33.0104	36.1433	32.964
	Chrysomya megacephala	36.6904	43.6395	34.7274	39.2124	39.1179	37.6512	35.1224	39.5345	40.7698	33.466	41.843	33.7805	39.896	33.347
	Cochliomyia hominivorax	36.7551	45.76	36.9018	40.1871	39.5691	37.6003	35.2019	38.2159	41.4856	36.8928	42.0246	33.9637	39.2695	36.8175
	Chrysomya putoria	38.0427	45.0872	34.7158	39.1107	39.1788	36.4219	34.0011	38.2772	41.4543	34.2112	42.3942	33.5533	41.1272	34.1147
	Chrysomya phaonis	36.9782	46.4555	34.3221	40.2438	39.2642	39.0012	35.322	41.5428	40.4346	35.238	42.6985	35.0808	41.8008	35.1587
	Lucilia coeruleiviridis	38.0064	45.393	37.5468	38.3168	38.0947	36.7904	35.0855	36.2148	42.1565	34.3626	44.5672	36.3879	41.0403	34.2829
	Calliphora chinghaiensis	40.8609	45.1779	35.7536	38.5862	39.2263	36.2315	35.5338	36.4016	40.4208	34.7494	43.225	32.4042	37.7392	34.6207
	Calliphora vomitoria	36.9738	46.5291	35.3704	38.7597	37.99	36.1649	34.5683	34.9519	39.5338	34.1793	42.9093	34.6731	37.374	34.0458
	Chrysomya nigripes	37.4407	43.8751	34.6951	37.9114	38.4185	36.3699	35.7124	38.1964	40.376	33.733	41.94	33.5252	42.5166	33.6091
	Lucilia illustris	37.0772	42.3295	34.8474	38.7959	38.9366	36.6372	34.5244	36.5886	41.2628	32.7524	42.5981	33.4872	39.3181	32.6324
	Lucilia caesar	37.7221	44.263	34.3805	38.8043	40.0775	36.3738	34.6836	37.1339	41.7068	33.5623	42.5981	33.3764	39.356	33.4177
	Hypoderma lineatum	39.4416	42.3444	35.4949	40.6655	45.7413	38.9875	36.4947	39.1512	40.1485	34.0251	44.4645	32.71	37.7332	35.9521
	Dermatobia hominis	39.234	47.429	36.304	39.4845	45.9017	37.1896	37.4216	37.7024	42.2832	36.1161	42.9409	34.8328	38.1402	33.8792
	Gasterophilus pecorum	46.1423	48.3871	44.9178	44.1175	38.7208	43.8857	41.1019	45.6011	47.2308	40.3741	47.0873	42.3156	45.6179	40.3235
	Gasterophilus intestinalis	48.4735	49.1944	43.2238	44.0372	39.4042	45.3639	39.5346	47.5846	48.0185	41.7131	48.2471	42.0793	46.7012	41.7057
	Ravinia pernix	38.5023	45.0153	35.5078	38.6497	40.6278	35.3129	34.6648	37.8176	41.4133	32.7623	41.3467	31.9441	36.6753	32.6311
	Sarcophaga melanura	42.0805	47.9617	36.8482	39.8869	40.9872	38.612	35.53	38.4255	43.8563	35.781	41.5479	33.1618	40.9737	35.6723
	Sarcophaga africa	38.2573	43.8485	36.6339	38.2914	39.9539	38.8833	36.4463	38.5738	43.2301	36.3911	40.6503	34.5891	40.8165	36.2891
	Sarcophaga portschinskyi	37.5801	47.4428	36.56	38.533	41.4207	39.3288	36.2284	38.7303	40.291	33.5204	40.5311	33.3492	40.7659	33.4061
	Sarcophaga similis	38.8933	44.4814	36.0303	38.5291	41.184	37.0558	36.7291	37.0054	41.8287	32.7961	38.7013	33.8309	39.3193	35.5579
	Sarcophaga peregrina	41.0339	45.7324	37.6702	41.6175	38.7177	39.2313	36.0555	37.8026	42.0513	35.6719	41.2143	36.5945	42.2148	36.7159
	Sarcophaga impatiens	40.1399	48.9246	37.0623	41.7058	41.1288	41.296	37.0691	40.5283	43.5059	36.834	42.3818	35.5887	40.1385	32.6515
	Sarcophaga crassipalpis	36.9303	44.9027	36.959	39.5967	38.6721	38.3574	35.789	40.4127	41.002	34.5714	41.6793	33.9668	39.1062	34.4654
	Sarcophaga albiceps	38.4729	45.7528	36.1349	40.8928	38.1469	37.6407	33.6682	38.8955	41.0743	33.5642	43.9207	33.4299	39.009	33.461
	Blepharipa sp.	37.4889	43.4921	37.3456	37.0901	36.9386	37.0333	37.4743	34.3692	38.5435	33.6987	43.7791	32.3242	36.0974	33.5561
	Rutilia goerlingiana	34.4255	49.0486	35.0599	39.5852	36.7964	37.5093	34.6797	36.685	41.2272	34.9084	40.4657	34.1603	40.7128	34.809
	Elodia flavipalpis	39.109	40.9359	32.1068	35.4086	35.1387	33.0346	31.0118	33.085	40.5644	30.3785	38.4613	31.0011	35.2194	30.2408
	Exorista sorbillans	36.4225	44.7384	34.6817	36.2202	34.9979	35.6413	33.1829	33.9429	40.6263	31.6089	42.7217	30.1168	35.7704	31.4477
	Liriomyza bryoniae	38.543	45.5601	35.4269	39.247	38.594	36.3141	33.2409	34.2005	41.6505	33.9647	41.662	32.3347	39.646	33.8415
	Liriomyza sativae	41.2312	43.3891	36.0904	42.4648	39.2542	36.5373	35.1935	36.2275	43.4379	33.4979	40.4437	33.2134	38.5957	33.3499
	Bactrocera minax	44.991	48.598	45.6592	47.1846	43.8898	47.2657	38.7698	50.0106	48.9385	44.0966	47.4861	43.5728	41.9194	44.1146
	Bactrocera umbrosa	47.8421	53.1676	48.4107	48.3956	46.8251	45.7345	43.6369	46.8773	47.3393	42.3821	47.1259	40.8275	47.741	42.2425
	Anopheles culicifacies B	36.7527	43.0732	32.9443	35.9865	36.6625	35.1236	34.1645	32.3054	39.0381	33.5558	39.1635	32.9894	34.2979	33.4453
	Culex pipiens pipiens	38.7772	45.0324	33.7834	36.1951	37.8415	36.3354	33.2334	37.1691	39.8747	33.7811	41.1165	34.1179	37.6613	33.648
	Bombyx mori	36.4759	44.5691	32.4239	38.219	36.0996	35.8913	32.6824	32.4468	40.2464	34.1513	38.6684	30.3475	34.1673	34.0026
	Antherea assamensis	36.8666	40.4547	32.7078	37.1315	38.4423	35.9439	34.6566	36.6327	38.5956	32.3158	39.5159	31.1262	38.3101	36.3459

## Sheet: D
	Correlation between different indices of codon usage
			ENc	GC3s	GC	GC1	GC2	GC3
		GC3s	0.374**
		GC	0.023	0.596**
		GC1	-0.121**	0.334**	0.917**
		GC2	-0.112*	0.162**	0.784**	0.674**
		GC3	0.374**	0.999**	0.596**	0.334**	0.162**
		Length	-0.742**	0.153**	0.355**	0.332**	0.328**	0.152**
		**p<0.01, *p<0.05
