# Supplementary material for: Mitogenome-wise codon usage pattern from comparative analysis of the first mitogenome of Blepharipa sp. (Muga uzifly) with other Oestroid flies
Source: Sci Rep. 2022 Apr 29;12:7028. doi: 10.1038/s41598-022-10547-8 (PMC9054809; doi:10.1038/s41598-022-10547-8)
Supplement: Supplementary file 8 — Supplementary Information 8. [file 41598_2022_10547_MOESM8_ESM.xlsx]

## Sheet: Title
												Mitogenome-wise codon usage pattern from comparative analysis of the first mitogenome of Blepharipa sp. (Muga uzifly) with other Oestroid flies
												Debajyoti Kabiraja, Hasnahana Chetiaa, Adhiraj Natha, Pragya Sharmac, Ponnala Vimal Mosaharib, Deepika Singha, Palash Duttad, Kartik Neogd, Utpal Boraa, b*
				a Bioengineering Research Laboratory, Department of Biosciences and bioengineering,
				Indian Institute of Technology Guwahati, Assam, India
				b Centre for the Environment, Indian Institute of Technology Guwahati, Assam, India
				c Department of Bioengineering and Technology, Gauhati University Institute of Science and Technology (GUIST), Gauhati University, Guwahati, Assam, India
				d Biotechnology Section, Central Muga Eri Research & Training Institute (CMER&TI), Lahdoigarh, Jorhat, Assam, India
				*Corresponding author: ubora@iitg.ac.in
			Supplementary Data 7: Synonymous and nonsynonymous divergence rate
				A	Average synonymous divergence rate
				B	Average nonsynonymous divergence rate
				C	Free omega (ω)

## Sheet: A
	Average synonymous divergence rate
Organisms	atp6	atp8	cox1	cox2	cox3	cytb	nad1	nad2	nad3	nad4	nad4l	nad5	nad6
Chrysomya bezziana	6.94847	18.1542	1.86896	3.02148	2.32117	2.32651	7.82449	8.45846	11.4676	6.18926	14.4466	4.93667	15.9278
Aldrichina grahami	5.76542	17.5053	1.98374	1.83673	4.43464	2.50619	7.13316	3.48661	12.8959	3.27559	16.3473	8.05638	28.727
Chrysomya pinguis	5.17784	11.3173	1.59818	2.32676	2.68196	2.0987	3.69388	3.72273	7.31491	5.18508	14.2517	6.88991	14.7813
Chrysomya albiceps	8.87103	12.9526	2.0374	3.91061	3.72139	2.50541	3.67093	5.01084	15.9184	3.15508	13.3033	8.39424	23.2249
Protophormia terraenovae	4.54077	14.6712	1.78573	1.94269	2.47667	3.52726	5.66086	7.04579	5.74806	5.68565	13.4954	4.8555	16.9709
Chrysomya saffranea	4.84019	14.8242	1.64146	2.49343	2.77315	2.12297	3.54218	4.4104	8.82131	5.59086	14.4182	6.86888	16.3003
Hemipyrellia ligurriens	3.12838	15.315	1.9539	0.196397	3.56439	2.32326	5.4165	3.41498	19.5885	4.10117	13.6689	9.93376	32.379
Lucilia porphyrina	3.01832	15.9765	2.02297	2.40242	4.24683	2.13801	6.20079	3.25139	7.43336	6.20125	13.6106	7.65319	27.4668
Chrysomya rufifacies	6.21736	11.2575	1.99216	2.39645	5.11351	2.58715	3.78042	4.14646	10.8925	2.94978	15.4356	8.426	21.1886
Chrysomya megacephala	4.66536	14.8419	1.68082	2.49847	2.57039	2.06664	5.1293	3.5393	8.8184	5.53968	14.5456	6.84173	16.2236
Cochliomyia hominivorax	7.31734	28.2794	2.00332	2.1487	4.91269	2.24271	6.68074	4.61664	12.8964	6.52277	20.1158	4.1409	5.41555
Chrysomya putoria	4.60634	10.5042	1.93558	2.82458	2.3323	2.23743	5.09692	3.27088	12.5014	3.05365	17.455	8.72767	7.83812
Chrysomya phaonis	4.67091	13.6306	1.6155	2.29957	2.59753	2.11448	4.32648	4.30843	7.42007	5.45938	14.4074	7.05617	17.4508
Lucilia coeruleiviridis	3.3005	10.1901	2.04086	2.33338	4.25584	2.4727	6.14883	4.14493	7.48881	3.14067	12.7692	10.0667	26.6573
Calliphora chinghaiensis	52.2783	17.418	1.99951	1.97478	10.6442	2.29409	7.03643	3.36478	12.9325	3.54407	16.4511	8.0154	28.7646
Calliphora vomitoria	4.56196	17.8334	1.91874	2.02062	3.87016	2.11811	5.22566	3.54384	10.4548	2.77683	15.2636	7.77089	22.4405
Chrysomya nigripes	5.01617	8.76321	1.88816	2.66607	4.60745	2.33158	3.89672	3.60846	14.6085	3.17021	15.3694	7.46346	14.2845
Lucilia illustris	3.10254	14.4009	1.67931	2.15315	23.3385	2.32078	6.51068	3.85989	10.385	3.03818	13.976	7.74818	25.0039
Lucilia caesar	3.38898	13.7921	1.72479	2.02432	6.84606	2.32127	6.05263	3.81027	10.3128	3.46229	13.98	7.28405	25.8943
Hypoderma lineatum	8.23014	34.3482	3.52923	5.49005	8.7351	5.38388	7.66258	14.3831	46.6316	8.64719	67.1401	18.0689	51.7628
Dermatobia hominis	8.52766	96.4414	3.59055	5.67752	12.553	3.17212	19.1647	10.7366	16.9267	10.3719	26.7937	22.716	75.4003
Gasterophilus pecorum	10.2029	44.4518	4.938	5.3317	2.51235	8.79293	37.6158	27.3209	10.8405	15.8804	75.9135	11.6627	76.9948
Gasterophilus intestinalis	34.7197	71.6941	2.33863	3.59734	4.31304	4.12182	12.7834	12.4565	22.5618	16.7402	60.4337	96.6052	34.8122
Ravinia pernix	2.99943	13.2478	2.04594	1.97154	6.06167	2.85285	3.70778	4.05639	27.0847	5.27104	8.6495	7.82499	13.3602
Sarcophaga melanura	5.41336	11.2714	1.93792	4.11142	5.98749	2.92344	5.47259	3.44144	17.7659	8.26948	11.4024	8.13161	10.1571
Sarcophaga africa	11.9206	12.1304	1.87377	3.94202	5.88069	3.35018	4.41456	4.61799	8.38886	4.59471	10.5873	5.42602	20.5707
Sarcophaga portschinskyi	3.61202	11.9438	2.30901	4.31934	3.24397	2.75896	6.45492	10.091	10.1195	8.50038	11.8268	10.3746	17.8456
Sarcophaga similis	8.73649	12.0863	2.12397	4.07009	3.54796	2.88458	6.63763	6.60765	12.7123	3.73696	9.90346	10.4963	19.5274
Sarcophaga peregrina	8.36228	11.6193	2.14333	4.50825	4.48491	2.79281	8.7744	4.87821	14.8845	8.11814	14.7495	7.9664	10.3967
Sarcophaga impatiens	13.0103	11.3386	2.25504	4.28277	2.08411	3.49207	4.6901	5.40849	13.5467	5.69998	12.7627	7.61508	10.5842
Sarcophaga crassipalpis	2.95178	12.9729	2.11269	2.66473	2.53284	3.03636	4.60715	5.48459	13.1911	4.13159	14.0202	7.49018	15.1079
Sarcophaga albiceps	10.165	21.7284	2.08006	2.31466	2.37028	2.87401	5.24289	3.70266	14.9362	3.99047	11.652	5.0866	9.50214
Blepharipa sp.	16.1731	18.5794	2.719	13.3241	9.7823	6.61928	8.90162	6.57817	56.1122	6.90529	16.8097	13.9569	25.4706
Elodia flavipalpis	17.6298	34.887	2.85544	3.96675	13.967	3.66756	9.78127	4.98683	16.9601	5.21032	26.349	18.7778	79.2644
Rutilia goerlingiana	15.6852	11.0757	4.13787	7.5522	8.46031	7.1359	17.6075	10.3321	28.3038	14.1144	45.6648	18.6345	32.8495
Exorista sorbillans	10.1246	11.0757	4.1167	5.40876	4.99871	3.48344	5.28686	7.6197	8.79858	18.7506	31.963	9.71256	18.1708

## Sheet: B
	Average nonsynonymous divergence rate
Organisms	atp6	atp8	cox1	cox2	cox3	cytb	nad1	nad2	nad3	nad4	nad4l	nad5	nad6
Chrysomya bezziana	0.0265111	0.06735	0.0129139	0.0164167	0.0194917	0.0217722	0.0163444	0.0500639	0.0304417	0.0290917	0.0362694	0.0377722	0.0718333
Aldrichina grahami	0.0305083	0.0724444	0.0146833	0.0239333	0.0253028	0.0226722	0.0187833	0.0496139	0.0302917	0.0376139	0.0318444	0.0463111	0.0751389
Chrysomya pinguis	0.0244972	0.0716028	0.0141278	0.0172833	0.0207	0.0214139	0.0157583	0.0471806	0.0301139	0.0290639	0.0363194	0.0374722	0.0702389
Chrysomya albiceps	0.0239333	0.0677361	0.0120528	0.01615	0.0184944	0.0210389	0.0171	0.0460361	0.0323528	0.0308194	0.0386639	0.0403167	0.07045
Protophormia terraenovae	0.0249306	0.0697278	0.0122222	0.0162417	0.0203444	0.02235	0.0177194	0.0481056	0.033325	0.0307944	0.0342667	0.0392944	0.0697389
Chrysomya saffranea	0.0243917	0.0708389	0.0127917	0.0172278	0.019925	0.0212778	0.0157	0.0473444	0.0301972	0.0280056	0.0362583	0.0362361	0.0679139
Hemipyrellia ligurriens	0.0252667	0.0718278	0.0111806	0.0193389	0.021	0.0211444	0.0154639	0.051575	0.0340889	0.0305639	0.0354444	0.0437167	0.071225
Lucilia porphyrina	0.0243472	0.0680361	0.0125944	0.0207667	0.0198722	0.0231917	0.0157	0.053025	0.0375278	0.0330778	0.032	0.0408861	0.0773083
Chrysomya rufifacies	0.022625	0.0681056	0.011975	0.0171222	0.0183222	0.0212361	0.0172194	0.0450694	0.0328889	0.03125	0.0390861	0.0407833	0.0758306
Chrysomya megacephala	0.0244667	0.0708528	0.0127667	0.0172278	0.0199611	0.0223972	0.0163972	0.04585	0.0301528	0.0282528	0.0359917	0.0366167	0.0679111
Cochliomyia hominivorax	0.0249167	0.07175	0.0130472	0.0191333	0.021375	0.0250556	0.0178389	0.0497083	0.0338167	0.0372833	0.0318556	0.04285	0.07755
Chrysomya putoria	0.023225	0.0677972	0.0130167	0.0188528	0.0218139	0.0210583	0.0157833	0.0446667	0.0306556	0.0291333	0.0336333	0.0366889	0.0710222
Chrysomya phaonis	0.0244528	0.0677472	0.0134806	0.0172389	0.0206028	0.0234306	0.0156917	0.0572611	0.030125	0.0282694	0.036225	0.0381	0.0696778
Lucilia coeruleiviridis	0.0264278	0.0731472	0.012475	0.0177222	0.0212694	0.022175	0.0168639	0.0540083	0.0359056	0.0324111	0.0314222	0.046075	0.0875806
Calliphora chinghaiensis	0.216653	0.0723528	0.0162611	0.0223139	0.0675694	0.0277722	0.0201139	0.0495972	0.0303139	0.0368278	0.03195	0.044625	0.0751722
Calliphora vomitoria	0.0264444	0.0758639	0.0136361	0.0225611	0.02285	0.0223611	0.0164306	0.0472611	0.0300444	0.0313361	0.0316361	0.0415667	0.0831222
Chrysomya nigripes	0.0244111	0.0821083	0.0138583	0.0205861	0.0199778	0.0233972	0.0161333	0.0449389	0.0310917	0.0294278	0.0333917	0.0364306	0.0751667
Lucilia illustris	0.0303611	0.0639833	0.0114861	0.0164083	0.0519056	0.0224111	0.0154111	0.0496722	0.0303472	0.0318972	0.0321083	0.0388361	0.0776417
Lucilia caesar	0.0227778	0.0646111	0.0115028	0.01625	0.0358	0.0223472	0.0154944	0.0498444	0.030425	0.0322861	0.0321028	0.0387611	0.0754333
Hypoderma lineatum	0.0761583	0.201342	0.0296583	0.0540639	0.0514306	0.0640472	0.0628944	0.145539	0.106903	0.104475	0.152461	0.121644	0.164847
Dermatobia hominis	0.0569194	0.184669	0.0166583	0.0336472	0.0479667	0.0391028	0.0218667	0.0861083	0.0637194	0.0771222	0.0664417	0.0803861	0.156928
Gasterophilus pecorum	0.0747278	0.272569	0.0346778	0.0546722	0.0208861	0.0946389	0.04295	0.144494	0.10615	0.0883722	0.11495	0.141903	0.181569
Gasterophilus intestinalis	0.103281	0.301283	0.0347139	0.0546361	0.0227361	0.0922	0.038825	0.141372	0.106569	0.0842556	0.127553	0.137622	0.179094
Ravinia pernix	0.0269444	0.069375	0.0136778	0.0241861	0.0219417	0.0221639	0.00645278	0.0605778	0.0511611	0.0342556	0.0416583	0.0464028	0.0854639
Sarcophaga melanura	0.0296778	0.0709583	0.0121611	0.0221833	0.0240667	0.0234889	0.00848611	0.0611722	0.0479667	0.0358361	0.0441528	0.0464972	0.0983306
Sarcophaga africa	0.0287472	0.0790056	0.0139056	0.021975	0.0240333	0.0224444	0.00852222	0.0586667	0.0466417	0.0358944	0.0479722	0.0444556	0.0971
Sarcophaga portschinskyi	0.0313583	0.0737139	0.013125	0.023	0.0242	0.022175	0.00784444	0.0576806	0.0458611	0.0454139	0.0441778	0.0455861	0.0896833
Sarcophaga similis	0.0296028	0.0675111	0.0137694	0.0216472	0.0240833	0.0226556	0.00929722	0.0583222	0.0497806	0.0382167	0.0429556	0.0433528	0.0937444
Sarcophaga peregrina	0.0308889	0.0675778	0.0144139	0.0238833	0.0241972	0.0230639	0.00867778	0.0560667	0.04805	0.0427278	0.0475056	0.0459528	0.101661
Sarcophaga impatiens	0.029	0.0801444	0.0138194	0.0236194	0.0219972	0.0239861	0.00795278	0.058075	0.0516222	0.0406778	0.0466889	0.0476111	0.0901944
Sarcophaga crassipalpis	0.0282556	0.0728028	0.0129917	0.0210111	0.0192528	0.0226861	0.00796944	0.0582917	0.0498611	0.0400361	0.0471389	0.0467639	0.0966389
Sarcophaga albiceps	0.0275139	0.0706583	0.0131444	0.0255111	0.0206944	0.0237333	0.00738056	0.0589306	0.0458306	0.0373944	0.0436028	0.0433722	0.0901
Blepharipa sp.	0.0544917	0.206956	0.0341944	0.0719083	0.0646306	0.0658111	0.0301361	0.129125	0.0958056	0.086375	0.0999278	0.114594	0.149325
Rutilia goerlingiana	0.054675	0.171069	0.0357472	0.0639583	0.0699861	0.0588806	0.0254528	0.10395	0.0761639	0.0709583	0.0775972	0.0910222	0.1422
Elodia flavipalpis	0.0645056	0.165233	0.0282667	0.0459167	0.0450306	0.0604722	0.0270917	0.102261	0.0616556	0.0837389	0.0948639	0.0901694	0.130672
Exorista sorbillans	0.0492278	0.132775	0.0272139	0.0435444	0.0420667	0.0475083	0.0230139	0.0865333	0.063025	0.0980944	0.0975	0.130481	0.209247

## Sheet: C
	Free omega (ω)#
Organisms	atp6	atp8	cox1	cox2	cox3	cytb	nad1	nad2	nad3	nad4	nad4l	nad5	nad6
Chrysomya bezziana	0.0154747	0.0320321	0.0167558	0.0001	0.0001	0.0183978	0.00365836	0.0290056	0.0001	0.0051712	0.0001	0.0143807	0.0287455
Aldrichina grahami	0.0001	0.0001	0.0001	999	999	0.0001	0.0001	999	0.0001	999	0.0001	0.0001	0.0001
Chrysomya pinguis	0.0001	0.0001	0.0319622	0.0001	0.0001	0.0001	0.0001	0.0001	0.0001	0.0080022	0.0001	0.0001	0.103014
Chrysomya albiceps	0.0112708	0.169408	0.0001	0.0001	0.0001	0.0001	0.0001	0.0372673	0.0001	0.00536341	0.0157541	0.00509152	0.0001
Protophormia terraenovae	0.00496087	0.12876	0.0001	0.0001	0.00513084	0.00810393	0.00559624	0.0140066	0.0126951	0.00790418	0.0001	0.00727181	0.0198775
Chrysomya saffranea	0.0001	0.0001	0.0001	0.0001	0.0001	0.0001	0.0001	0.152703	0.0001	0.0001	0.0001	0.0001	9.6741
Hemipyrellia ligurriens	0.00574614	0.114704	0.0001	0.010445	0.00925516	0.0001	0.0001	0.0232589	0.0196484	0.00497603	0.0240127	0.0210497	0.0203726
Lucilia porphyrina	0.0161883	0.0001	0.00860592	0.0207165	0.0104898	0.00683297	0.0001	0.0101685	0.016539	0.00603713	0.0001	0.0135719	0.0158134
Chrysomya rufifacies	0.0001	0.0001	0.00579921	0.0131727	0.0001	0.0001	0.0001	0.0001	0.0001	0.0111936	0.0335893	0.00513995	0.0983055
Chrysomya megacephala	0.0001	0.0001	0.0001	0.0001	0.0001	0.117737	0.0596965	0.0001	0.0001	0.0945186	0.0001	0.0355967	11.2707
Cochliomyia hominivorax	0.00320736	0.0129437	0.00531502	0.0182038	0.00604286	0.0164375	0.00496926	0.0228558	0.00488278	0.0221703	0.0001	0.0198071	0.0324115
Chrysomya putoria	0.00752312	0.0001	0.0171688	0.0197003	0.0226674	0.0001	0.0001	0.0123417	0.0001	0.00826332	0.0001	0.00151927	0.0115836
Chrysomya phaonis	0.0001	0.11348	0.0001	0.0001	0.0001	0.0299273	0.0001	0.0912853	0.0001	0.0001	0.0001	0.00581034	0.0336471
Lucilia coeruleiviridis	0.00967767	0.0238852	0.0043752	0.0130348	0.00944218	0.00549554	0.00518885	0.0162634	0.0137885	0.00717606	0.00889729	0.024357	0.0409424
Calliphora chinghaiensis	0.431684	0.0001	382.25	0.0001	0.64951	0.224481	0.0496357	0.0001	0.0001	0.0001	0.0001	0.0613517	0.0001
Calliphora vomitoria	0.0001	0.0001	0.00401725	0.011488	0.032595	0.0063113	0.00626992	0.0101997	0.0001	0.0100465	0.0001	0.00912562	0.0478566
Chrysomya nigripes	0.0001	0.090762	0.00693976	0.0371343	0.00740592	0.0115982	0.0001	0.0112009	0.0001	0.0103162	0.0001	0.00649761	0.022596
Lucilia illustris	0.288659	0.0001	0.0001	0.0001	0.0335658	0.0001	0.0001	0.0001	0.0001	0.0001	0.0001	0.0001	0.0874009
Lucilia caesar	0.0001	0.0001	0.0001	0.0001	0.0001	0.0001	0.0001	0.0001	0.0001	0.0001	0.0001	0.0001	0.0590417
Hypoderma lineatum	0.0638287	0.244079	0.0265493	0.0343092	0.0442479	0.0576649	0.0608251	0.148904	0.0874941	0.0781446	0.136231	0.120386	0.106163
Dermatobia hominis	0.0560382	0.10827	0.00699016	0.0308996	0.0168326	0.0379976	0.0210938	0.0759794	0.0348958	0.0612061	0.018051	0.0539234	0.147465
Gasterophilus pecorum	0.0225509	0.018317	0.00879052	0.00321026	0.0130002	0.0301367	0.00458998	0.011173	0.00439907	0.0328064	0.0001	0.0228597	0.0489298
Gasterophilus intestinalis	0.0620802	0.0597713	0.00625431	0.00392715	0.0117294	0.023464	0.00509586	0.00862823	0.0101422	0.0128	0.0118381	0.0156663	0.0179422
Ravinia pernix	0.0001	0.0505934	0.00553176	0.00995284	0.00552051	0.00594965	0.0065766	0.0270725	0.0220266	0.00884223	0.0001	0.0202454	0.021113
Sarcophaga melanura	0.0124987	0.0001	0.00643988	0.0120126	0.0124803	0.0114351	0.00369717	0.014728	0.0001	0.0073773	0.0001	0.0161839	0.0139887
Sarcophaga africa	0.0126948	597.642	0.00578303	0.0128763	0.00438538	0.0001	0.002832	0.0118634	0.0001	0.0112448	0.0001	0.00895089	0.027669
Sarcophaga portschinskyi	0.00665197	0.0236602	0.0001	0.00707657	0.00610439	0.00971537	0.00479491	0.0238741	0.0133556	0.0857107	0.0577768	0.018944	0.0237458
Sarcophaga similis	0.0001	0.0001	0.00733085	0.0001	0.00699888	0.0001	0.00715693	0.0227632	0.0112899	0.00720235	0.0001	0.0067908	0.0100449
Sarcophaga peregrina	0.004879	0.0001	0.0054796	0.00420144	0.00493475	0.00259715	0.00266514	0.00489141	0.00576255	0.0207678	0.00738903	0.0127895	0.0254006
Sarcophaga impatiens	0.0001	0.0196192	0.00172571	0.00375544	0.00364217	0.00197729	0.0001	0.00671907	0.00597929	0.0110886	0.0095132	0.0127774	0.0109038
Sarcophaga crassipalpis	0.0001	0.0001	0.00291364	0.00581753	0.00664436	0.00295327	0.00666151	0.0284362	0.0210149	0.0186474	0.0001	0.0232046	0.00393674
Sarcophaga albiceps	0.00682322	0.0001	0.00976587	0.00618236	0.0135823	0.00771171	0.00362364	0.014011	0.0001	0.0001	0.0001	0.0149629	0.0291077
Blepharipa sp.	0.0436636	0.14059	0.0252505	0.113937	0.0896066	0.0682089	0.0492044	0.173905	0.186858	0.0791672	0.0429696	0.107706	0.142911
Rutilia goerlingiana	0.0857515	0.246067	0.0133375	0.0466623	0.0639681	0.0749033	0.0648189	0.125824	0.0466454	0.111082	0.0901958	0.0814546	0.0591367
Elodia flavipalpis	0.0723141	0.137884	0.0514941	0.0750436	0.0951584	0.0528464	0.0572512	0.0956803	0.057779	0.0476981	0.048093	0.0700837	0.0893004
Exorista sorbillans	0.0286682	0.0270969	0.0222929	0.0519871	0.0508824	0.0558647	0.0402603	0.107979	0.040724	0.158097	0.0688705	0.242893	0.257402
				#Free ω was calculted implementing free model in PAML software
