# Supplementary material for: Mitogenome-wise codon usage pattern from comparative analysis of the first mitogenome of Blepharipa sp. (Muga uzifly) with other Oestroid flies
Source: Sci Rep. 2022 Apr 29;12:7028. doi: 10.1038/s41598-022-10547-8 (PMC9054809; doi:10.1038/s41598-022-10547-8)
Supplement: Supplementary file 9 — Supplementary Information 9. [file 41598_2022_10547_MOESM9_ESM.xlsx]

## Sheet: Title
												Mitogenome-wise codon usage pattern from comparative analysis of the first mitogenome of Blepharipa sp. (Muga uzifly) with other Oestroid flies
												Debajyoti Kabiraja, Hasnahana Chetiaa, Adhiraj Natha, Pragya Sharmac, Ponnala Vimal Mosaharib, Deepika Singha, Palash Duttad, Kartik Neogd, Utpal Boraa, b*
				a Bioengineering Research Laboratory, Department of Biosciences and bioengineering,
				Indian Institute of Technology Guwahati, Assam, India
				b Centre for the Environment, Indian Institute of Technology Guwahati, Assam, India
				c Department of Bioengineering and Technology, Gauhati University Institute of Science and Technology (GUIST), Gauhati University, Guwahati, Assam, India
				d Biotechnology Section, Central Muga Eri Research & Training Institute (CMER&TI), Lahdoigarh, Jorhat, Assam, India
				*Corresponding author: ubora@iitg.ac.in
			Supplementary Data 8: Univariate Regression Modelling Outcome
				A	Univariate Regression Modelling Outcome

## Sheet: A
																	Univariate Regression Modelling Outcome
					Linear regression model															Polynomial regression model													Generalized additive model
												Breusch Pagan Test	Shapiro–Wilk test													Breusch Pagan Test	Shapiro–Wilk test											Shapiro–Wilk test
	Response variable	Predictor variable	df	AIC	intercept	slope	Adjusted R-sq	Residual standard error	p-value of R-sq	Predicted RMSE	Predicted R2	p-value	p-value			degree	df	AIC	intercept	slope	Adjusted R-2	Residual standard error	p-value of R-sq	Predicted RMSE	Predicted R2	p-value	p-value			edf(=degree)	df	AIC	Adjusted R-2	Residual standard error	p-value of R-sq	Predicted RMSE	Predicted R2	p-value
	dS	GC3	3	1950.07	14.5997	-0.7819	0.139	5.365	5.194e-12	4.97604	0.161526	0.490381	2.215e-13			5	7	1939.13	1.28523	11.61,-3.17,0.32,-0.013,0.00019	0.1789	5.239	7.05e-13	5.0032	0.16586	0.408304	4.674e-14			5.62	7.61989	1929.37	0.206	5.18218	2e-16	5.0674	0.14825	1.075e-13
	dS	GC3s	3	1959.39	14.13	-72.27	0.1131	5.445	5.853e-10	5.07557	0.127472	0.492476	2.433e-13			1	3	1959.39	14.13	-72.27	0.1131	5.445	5.853e-10	5.07557	0.127472	0.492476	2.433e-13			4.806	6.80586	1941.85	0.171	5.29987	2e-16	5.00245	0.157527	1.919e-13
	dS	GC12	3	1836.97	28.298	-0.64666	0.3994	4.481	2.2e-16	4.34542	0.360385	2.13503e-09	5.014e-09			4	14	1817.39	-24	8.47,-0.5122, 0.0115,-.0000905	0.4254	4.383	2.2e-16	4.341	0.36349	2.73845e-13	3.616e-08			2.634	4.63411	1823.29	0.428	4.41857	2e-16	4.31768	0.369178	7.781e-10
	dS	ENc	3	1953.35	-16.1648	0.63396	0.1299	5.393	2.733e-11	4.74036	0.246212	0.465042	5.045e-14			1	3	1953.35	-16.1648	0.63	0.1299	5.393	2.733e-11	4.74036	0.246212	0.465042	5.045e-14			5.221	7.22142	1903.28	0.268	4.97756	2e-16	4.37038	0.358552	4.174e-16
												Breusch Pagan Test	Shapiro–Wilk test													Breusch Pagan Test	Shapiro–Wilk test											Shapiro–Wilk test
	Response variable	Predictor variable	df	AIC	intercept	slope	Adjusted R-2	Residual standard error	p-value of R-sq	Predicted RMSE	Predicted R2	p-value	p-value			degree	df	AIC	intercept	slope	Adjusted R-2	Residual standard error	p-value of R-sq	Predicted RMSE	Predicted R2	p-value	p-value			edf(=degree)	df	AIC	Adjusted R-2	Residual standard error	p-value of R-sq	Predicted RMSE	Predicted R2	p-value
	ω	GC3	3	-1515.41	0.0186725	-0.0006989	0.00992	0.01667	0.05117	0.0158842	0.0236003	9.91612e-07	2.2e-16			5	7	-1516.76	0.04079	-5.609e-03,-1.065e-04,5.450e-05,-9.708e-07,-7.713e-08	0.02823	0.01652	0.02352	0.0158557	0.035042	2.48562e-06	2.2e-16			2.395	4.39549	-1520.58	0.0325	0.0166795	0.0199	0.0157866	0.0365127	2.2e-16
	ω	GC3s	3	-1513.67	0.017227	-0.052943	0.003856	0.01672	0.1489	0.0159574	0.0142886	2.26332e-05	2.2e-16			3	5	-1511.91	0.03279	-0.56435,4.86841,-13.55962	0.004601	0.01672	0.2325	0.0158634	0.0255945	6.94533e-06	2.2e-16			2.079	4.07919	-1514.78	0.0115	0.0168695	0.217	0.0158783	0.0241963	2.2e-16
	ω	GC12	3	-1518.89	0.0276496	-0.0004747	0.02201	0.01657	0.00705	0.0157355	0.0428151	0.0187384	2.2e-16			4	6	-1516.48	1.145	-1.345e-01,5.920e-03,-1.143e-04,8.146e-07	0.0239	0.01656	0.0294	0.0154888	0.0716018	0.000331967	2.2e-16			8.925	10.9248	-1536.45	0.105	0.0158512	1.18e-05	0.0161464	0.0204497	9.373e-15
	ω	ENc	3	-1512.01	0.0202176	-0.000201	-0.001976	0.01677	0.5068	0.0159612	0.0297209	0.0737095	2.2e-16			1	3	-1512.01	0.0202176	-0.0002010	-0.001976	0.01677	0.5068	0.0159612	0.0297209	0.0737095	2.2e-16			1	3	-1512.01	-0.00198	0.0170164	0.507	0.0159612	0.0297209	2.2e-16
												Breusch Pagan Test	Shapiro–Wilk test													Breusch Pagan Test	Shapiro–Wilk test											Shapiro–Wilk test
	Response variable	Predictor variable	df	s	intercept	slope	Adjusted R-2	Residual standard error	p-value of R-sq	Predicted RMSE	Predicted R2	p-value	p-value			degree	df	AIC	intercept	slope	Adjusted R-2	Residual standard error	p-value of R-sq	Predicted RMSE	Predicted R2	p-value	p-value			edf(=degree)	df	AIC	Adjusted R-2	Residual standard error	p-value of R-sq	Predicted RMSE	Predicted R2	p-value
	dN	GC3	3	-1504.27	0.0596572	-0.0022418	0.07472	0.02242	4.606e-07	0.0245285	0.0681443	0.831758	3.025e-11			5	7	-1526.12	-0.04243	1.047e-01,-3.236e-02,4.115e-03,-2.340e-04,4.927e-06	0.1471	0.02152	1.515e-10	0.0249187	0.0610425	0.887055	5.633e-11			5.245	7.24469	-1525.95	0.147	0.0216526	2e-16	0.024662	0.0698744	5.315e-11
	dN	GC3s	3	-1495.88	0.056668	-0.189613	0.04991	0.02272	3.547e-05	0.0239649	0.139872	0.469669	3.675e-12			3	5	-1512.26	0.08624	-0.93903, 3.61161, 6.29694	0.1034	0.02207	4.185e-08	0.0243663	0.0826011	0.661668	2.441e-11			4.553	6.55346	-1521.692*	0.134	0.0218462	2e-16	0.0245494	0.073182	2.198e-11
	dN	GC12	3	-1657.06	0.127838	-0.0027755	0.4286	0.01762	2.2e-16	0.0190219	0.450719	1.87213e-05	3.613e-07			16	13	-1714.12	436200	-1.493e+05,2.275e+04,-2.027e+03,1.163e+02,-4.449e+00,1.128e-01,-1.787e-03,1.442e-05,NA,-7.102e-10,NA,NA,5.995e-16,NA,NA,-5.381e-22	0.5372	0.01585	2.2e-16	0.0181946	0.492383	0.000262796	1.814e-12			8.916	10.9161	-1722.33	0.546	0.0157023	2e-16	0.0173902	0.543693	9.53e-12
	dN	ENc	3	-1500.33	-0.0281582	0.0017964	0.06316	0.02256	3.507e-06	0.024032	0.119215	0.00125937	1.16e-13			1	3	-1500.33	-0.0281582	0.0017964	0.06316	0.02256	3.507e-06	0.024032	0.119215	0.00125937	1.16e-13			4.756	6.75566	-1535.914*	0.172	0.0213479	2e-16	0.0231293	0.175408	5.244e-14
		Logarithmic Response variable
					Linear regression model															Polynomial regression model													Generalized additive model
												Breusch Pagan Test	Shapiro–Wilk test													Breusch Pagan Test	Shapiro–Wilk test											Shapiro–Wilk test
	Response variable	Predictor variable	df	AIC	intercept	slope	Adjusted R-2	Residual standard error	p-value of R-sq	Predicted RMSE	Predicted R2	p-value	p-value			degree	df	AIC	intercept	slope	Adjusted R-2	Residual standard error	p-value of R-sq	Predicted RMSE	Predicted R2	p-value	p-value			edf(=degree)	df	AIC	Adjusted R-2	Residual standard error	p-value of R-sq	Predicted RMSE	Predicted R2	p-value
	log-dS	GC3	3	671.114	2.71737	-0.10747	0.1522	0.7	4.494e-13	8.04294	0.161526	0.0300896	6.707e-05			7	9	656.339	9.414	-9.48, 4.71,-1.13,1.45,-0.0101,0.000370,-0.00000544	0.2062	0.6773	3.207e-14	8.04533	0.132587	0.00294798	4.518e-05			5.242		651.641	0.214	0.678295	2e-16	8.03227	0.153358	6.284e-05
	log-dS	GC3s	3	680.626	2.66	-10.0207	0.1261	0.7107	5.537e-11	8.06093	0.127472	0.0782631	3.672e-05			1	3	680.626	2.66	-10.02	0.1261	0.7107	5.537e-11	8.06093	0.127472	0.0782631	3.672e-05			4.579		666.365	0.174	0.695852	2e-16	8.03393	0.159919	3.982e-05
	log-dS	GC12	3	517.187	4.73732	-0.093217	0.4807	0.5479	2.2e-16	7.95338	0.360385	0.666196	1.783e-05			19	14	1817.39	-54400000	2.175e+07,-3.889e+06,4.088e+05,-2.789e+04,1.282e+03,-3.960e+01,7.791e-01,-8.038e-03, NA,7.760e-07 ,NA ,-1.079e-10,NA,1.050e-14,NA,NA,-6.497e-21,NA,NA	0.4547	4.27	2.2e-16	4.341	0.36349	2.73845e-13	3.616e-08			8.124		502.982	0.515	0.530428	2e-16	7.93475	0.381951	0.0001959
	log-dS	ENc	3	684.187	-1.19948	0.07891	0.1161	0.7147	3.375e-10	8.02126	0.246212	0.0289553	8.819e-06			3	5	630.566	164	-12.26,0.304,-2.478e-03	0.2596	0.6542	2.2e-16	7.94337	0.338635	0.00676671	1.825e-05			6.093		624.981	0.28	0.648342	2e-16	7.93651	0.362556	1.532e-05
												Breusch Pagan Test	Shapiro–Wilk test													Breusch Pagan Test	Shapiro–Wilk test											Shapiro–Wilk test
	Response variable	Predictor variable	df	AIC	intercept	slope	Adjusted R-2	Residual standard error	p-value of R-sq	Predicted RMSE	Predicted R2	p-value	p-value			degree	df	AIC	intercept	slope	Adjusted R-2	Residual standard error	p-value of R-sq	Predicted RMSE	Predicted R2	p-value	p-value			edf(=degree)	df	AIC	Adjusted R-2	Residual standard error	p-value of R-sq	Predicted RMSE	Predicted R2	p-value
	log-ω	GC3	3	1322.16	-6.9243	0.09471	0.007801	2.464	0.07359	6.13047	0.0236003	0.00826497	7.782e-16			1	3	1322.16	-6.9243	0.09471	0.007801	2.464	0.07359	6.13047	0.0236003	0.00826497	7.782e-16			1.887	3.88697	1320.43	0.0169	2.48433	0.0895	6.11727	0.00253549	6.268e-16
	log-ω	GC3s	3	1319.87	-7.2099	12.6259	0.01577	2.454	0.01933	6.11299	0.0142886	0.00997258	7.058e-15			4	6	1324.97	-8.922	153.587,-3271.543,28720.953,-84717.309	0.008314	2.463	0.1763	6.12707	0.00386159	0.055871	4.614e-15			1	3	1319.87	0.0158	2.48962	0.0193	6.11299	0.0142886	7.058e-15
	log-ω	GC12	3	1323.49	-4.95613	-0.0358	0.003123	2.47	0.1707	6.11033	0.0428151	0.338387	2.2e-16			3	5	1326.01	11.7239	-1.4596520,0.0391805,-0.0003481	0.001234	2.472	0.3427	6.12232	0.0927164	0.621835	2.2e-16			8.491	10.4912	1318.36	0.0459	2.4184	0.0289	6.2745	0.000342549	1.21e-14
	log-ω	ENc	3	1323.8	-3.95703	-0.05606	0.002056	2.471	0.2094	6.10499	0.0297209	0.0737095	2.2e-16			1	3	1323.8	-3.95703	-0.05606	0.002056	2.471	0.2094	6.10499	0.0297209	0.0737095	2.2e-16			1	3	1323.8	0.00206	2.50691	0.209	6.10499	0.0297209	2.2e-16
		logdN										Breusch Pagan Test	Shapiro–Wilk test													Breusch Pagan Test	Shapiro–Wilk test											Shapiro–Wilk test
	Response variable	Predictor variable	df	AIC	intercept	slope	Adjusted R-2	Residual standard error	p-value of R-sq	Predicted RMSE	Predicted R2	p-value	p-value			degree	df	AIC	intercept	slope	Adjusted R-2	Residual standard error	p-value of R-sq	Predicted RMSE	Predicted R2	p-value	p-value			edf(=degree)	df	AIC	Adjusted R-2	Residual standard error	p-value of R-sq	Predicted RMSE	Predicted R2	p-value
	log-dN	GC3	3	555.251	-2.8799	-0.05813	0.07573	0.5773	3.859e-07	3.4101	0.0681443	0.0916999	0.07164			3	5	547.05	-2.257	-2.252e-01,9.791e-03,8.975e-06	0.1049	0.5681	3.198e-08	3.41734	0.105835	0.0304632	0.08796			5.228	7.22768	534.892	0.145	0.558761	2e-16	3.42496	0.0708172	0.5546
	log-dN	GC3s	3	561.753	-2.9344	-5.1827	0.05657	0.5832	1.11e-05	3.41982	0.139872	0.00778066	0.04763			3	5	548.242	-2.3144	-18.9827,31.7698,365.8206	0.1016	0.5691	5.678e-08	3.42556	0.09483	0.0299428	0.09308			4.518	6.51779	538.259	0.134	0.562996	2e-16	3.43092	0.0829087	0.2897
	log-dN	GC12	3	388.354	-1.06087	-0.073588	0.4541	0.4437	2.2e-16	3.468	0.450719	0.742515	8.145e-08			6	8	357.88	1911	-3.747e+02,3.013e+01,-1.273e+00,2.976e-02,-3.654e-04,1.840e-06	0.5117	0.4196	2.2e-16	3.46363	0.424882	0.0517386	5.3e-05			8.739	10.7388	313.527	0.579	0.389744	2e-16	3.45597	0.486608	3.98e-07
	log-dN	ENc	3	551	-5.44978	0.05427	0.08804	0.08804	4.363e-08	3.43679	0.119215	2.9355e-07	0.008612			1	3	551	-5.44978	0.054270	0.08804	0.5734	4.363e-08	3.43679	0.119215	2.9355e-07	0.008612			5.089	7.0893	513.678	0.2	0.54061	2e-16	3.44887	0.170588	0.04442
